# Supplementary material for: Benznidazole Biotransformation and Multiple Targets in Trypanosoma cruzi Revealed by Metabolomics
Source: PLoS Negl Trop Dis. 2014 May 22;8(5):e2844. doi: 10.1371/journal.pntd.0002844 (PMC4031082; doi:10.1371/journal.pntd.0002844)
Supplement: File S4 — File showing all collected analysed MSMS data. (XLSX) [file pntd.0002844.s006.xlsx]

## Sheet: MSMSdata_20uM_3ppm
MSMS data from Bzn metabolites (20 µm Bzn). Collected data include fragment mass and intensity (and relative intensity). Fragment formula, mass loss and neutral loss are obtained after automatic analysis using IDEOM. Proposed structures for some ions are shown, mass difference allowed is 3 ppm. Fragments with their m/z values in green are repeated in more than one spectra.
Mass(Parent)	RT	Proposed structure	Fragment Mass	Intensity	Relative Intensity	Fragment Formula	Mass loss	Neutral loss	Fragment proposed structure
260.09	3.8737	Benznidazole	90.0468	20448.2	100	C7H6	170.043	C5H6N4O3
260.09	3.8737		260.09	12464.9	60.9582		-0.000122085
260.09	3.8737		119.073	6354.19	31.0746		141.017
260.09	3.8737		260.152	5281.1	25.8267	C15H20N2O2	-0.0617066
260.09	3.8737		106.042	3936.68	19.2519	C7H6O	154.049	C5H6N4O2
260.09	3.8737		188.094	2977.73	14.5623	C11H12N2O	71.9958	CN2O2
260.09	3.8737		260.123	2809.16	13.7379		-0.0324707
260.09	3.8737		131.073	1945.72	9.51533	C9H9N	129.017	C3H3N3O3
260.09	3.8737		147.068	1830.26	8.9507	C9H9NO	113.022	C3H3N3O2
260.09	3.8737		117.058	1762.53	8.6195	C8H7N	143.033	C4H5N3O3
260.09	3.8737		85.0891	1655.82	8.09765	C5H11N	175.001	C7HN3O3
260.09	3.8737		187.136	1468.58	7.18197	C13H17N	72.9547
260.09	3.8737		214.098	1462.55	7.15247		45.9927
260.09	3.8737		232.157	1430.35	6.99497	C14H20N2O	27.9333		amine_
260.09	3.8737		146.06	1323.99	6.47487		114.03
260.09	3.8737		213.09	1265.5	6.18879	C12H11N3O	47.0006	HNO2
260.09	3.8737		118.065	871.458	4.26178		142.025
260.09	3.8737		94.0417	830.531	4.06163	C6H6O	166.049	C6H6N4O2
260.09	3.8737		68.0373	803.142	3.92769	C3H4N2	192.053	C9H8N2O3
260.09	3.8737		78.0469	687.165	3.36051	C6H6	182.043	C6H6N4O3
260.09	3.8737		215.13	624.48	3.05396	C14H17NO	44.9599
260.09	3.8737		105.058	609.93	2.9828	C7H7N	155.033	C5H5N3O3
260.09	3.8737		260.215	484.873	2.37122	C18H28O	-0.124725
260.09	3.8737		132.057	480.068	2.34773	C9H8O	128.033	C3H4N4O2
260.09	3.8737		104.062	425.59	2.08131	C8H8	156.028	C4H4N4O3
260.09	3.8737		113.084	420.408	2.05596	C6H11NO	147.007	C6HN3O2
260.09	3.8737		260.06	414.195	2.02558		0.0298462
260.09	3.8737		53.0263	401.019	1.96114		207.064	C9H9N3O3
260.09	3.8737		145.052	309.613	1.51413	C9H7NO	115.038	C3H5N3O2
260.09	3.8737		112.027	281.975	1.37897	C4H4N2O2	148.063	C8H8N2O	acid_
260.09	3.8737		178.05	280.039	1.3695		82.0403
260.09	3.8737		136.051	226.423	1.1073		124.04
260.09	3.8737		260.187	219.352	1.07272		-0.0966492
260.09	3.8737		129.03	210.122	1.02758		131.061
264.121	9.26418	2-(2-amino-4,5-dihydroxy-4,5-dihydroimidazol-1-yl)-N-benzylacetamide	139.038	22167.8	100	C5H5N3O2	125.083
264.121	9.26418		246.112	20700.1	93.379	C12H14N4O2	18.0098	H2O
264.121	9.26418		90.0471	12080.5	54.496	C7H6	174.074
264.121	9.26418		264.122	8635.2	38.9538		-0.000915538
264.121	9.26418		99.0434	5004.07	22.5736	C3H5N3O	165.078
264.121	9.26418		206.117	3757	16.948	C10H14N4O	58.0046
264.121	9.26418		111.043	2936.38	13.2462	C4H5N3O	153.078
264.121	9.26418		157.049	1352.17	6.09972	C5H7N3O3	107.073
264.121	9.26418		83.0485	1225.7	5.52919	C3H5N3	181.073	C9H11NO3
264.121	9.26418		189.09	1164.57	5.25344		75.0312
264.121	9.26418		118.009	732.14	3.30272		146.113
264.121	9.26418		107.074	697.467	3.14631	C7H9N	157.048
264.121	9.26418		264.172	646.98	2.91856	C16H24O3	-0.050354
264.121	9.26418		263.262	501.444	2.26204		0.859924
264.121	9.26418		119.074	493.825	2.22767		145.048
264.121	9.26418		228.101	343.91	1.5514		36.0205
264.121	9.26418		264.078	315.962	1.42532	C9H16N2O5S	0.0437317
264.121	9.26418		161.095	292.4	1.31903		103.026
264.121	9.26418		83.0372	263.962	1.19075		181.084
264.121	9.26418		264.151	263.271	1.18763		-0.0293579
264.121	9.26418		149.051	263.231	1.18745	C5H11NO2S	115.07
264.121	9.26418		131.074	244.962	1.10504	C9H9N	133.048
264.121	9.26418		176.095	240.877	1.08661	C10H12N2O	88.0266
264.121	9.26418		129.054	225.874	1.01893	C4H7N3O2	135.068	C8H9NO
264.121	9.26418		105.058	221.862	1.00083	C7H7N	159.064	C5H9N3O3
278.137	8.2358	2-(2-amino-5-hydroxy-4-methoxy-4,5-dihydroimidazol-1-yl)-N-benzylacetamide	260.127	137650	100		18.0098
278.137	8.2358		153.054	65828.3	47.823	C6H8N3O2	125.083
278.137	8.2358		90.0471	49436.8	35.9149	C7H6	188.09	C6H12N4O3
278.137	8.2358		125.059	44640.9	32.4308	C5H7N3O	153.078	C8H11NO2
278.137	8.2358		246.112	35163.9	25.5459		32.0254	CH4O	hydroxy_
278.137	8.2358		139.038	30081	21.8532	C5H5N3O2	139.099	C8H13NO
278.137	8.2358		278.138	28149.3	20.4499	C13H18N4O3	-0.00106815
278.137	8.2358		111.043	8919.75	6.48003	C4H5N3O	167.094	C9H13NO2
278.137	8.2358		171.064	5895.58	4.28303	C6H9N3O3	107.073		acid_hydroxy_
278.137	8.2358		228.101	4154.13	3.0179		50.0359
278.137	8.2358		113.059	3717.19	2.70047	C4H7N3O	165.078	C9H11NO2
278.137	8.2358		189.09	3425.48	2.48854		89.0468
278.137	8.2358		99.0434	3191.87	2.31883	C3H5N3O	179.094	C10H13NO2
278.137	8.2358		138.03	2936.87	2.13358		140.107
278.137	8.2358		245.104	2830.42	2.05624		33.0333
278.137	8.2358		107.074	2786.16	2.02409	C7H9N	171.064	C6H9N3O3	amine_
278.137	8.2358		85.053	2687.01	1.95206	C4H7NO	193.084	C9H11N3O2
278.137	8.2358		148.016	2610.91	1.89678		130.121
278.137	8.2358		98.0481	2557.72	1.85814	C4H6N2O	180.089	C9H12N2O2
278.137	8.2358		83.0486	2505.1	1.81991	C3H5N3	195.089	C10H13NO3
278.137	8.2358		119.074	2367.24	1.71976		159.064
278.137	8.2358		229.085	1647.08	1.19657		49.0518
278.137	8.2358		105.058	1602.71	1.16434	C7H7N	173.079	C6H11N3O3
230.116	6.63839	2-(2-amino-1H-imidazol-1-yl)-N-benzylacetamide	230.117	68073.4	100		-0.000625603
230.116	6.63839		123.043	45798.1	67.2775	C5H5N3O	107.073
230.116	6.63839		229.241	19082.1	28.0316	C14H31NO	0.875214
230.116	6.63839		95.0485	18335	26.9342		135.068
230.116	6.63839		90.0471	4404.42	6.47011	C7H6	140.069
230.116	6.63839		230.243	3830.91	5.62762		-0.126816
230.116	6.63839		229.133	1814.29	2.6652		0.983093
230.116	6.63839		57.0578	1789.79	2.62921	C3H7N	173.058
230.116	6.63839		83.0485	1050.63	1.54338	C3H5N3	147.068	Phe-loss
230.116	6.63839		68.0375	949.013	1.3941	C3H4N2	162.079	C9H10N2O
230.116	6.63839		85.0894	824.071	1.21056	C5H11N	145.027
230.116	6.63839		230.164	747.675	1.09834		-0.0480194
230.116	6.63839		212.08	692.083	1.01667		18.0361
230.116	6.63839		56.0625	682.327	1.00234		174.054
349.12	8.09932	2-amino-3-(2-amino-1-(2-(benzylamino)-2-oxoethyl)-1H-imidazol-5-ylthio)propanoic acid	349.121	27044.2	100		-0.00115963
349.12	8.09932		349.283	5461.38	20.1943		-0.1633
349.12	8.09932		349.197	3797.7	14.0426		-0.0769958
349.12	8.09932		242.048	2775.33	10.2622		107.072
349.12	8.09932		99.0435	1395.81	5.16122		250.076
349.12	8.09932		155.015	1198.05	4.42998		194.104
349.12	8.09932		90.0472	1099.35	4.06501		259.073
349.12	8.09932		262.089	1093.73	4.04423	C12H15N4OS	87.0308
349.12	8.09932		243.22	863.563	3.19315	C14H29NO2	105.9
349.12	8.09932		143.004	856.951	3.1687		206.116		acid_
349.12	8.09932		160.031	572.907	2.11841		189.089
349.12	8.09932		348.177	499.371	1.8465	C12H24N6O6	0.943207
349.12	8.09932		206.117	477.204	1.76453	C7H15FN4O2	143.003
349.12	8.09932		131.004	451.635	1.66999		218.116	C10H18O5
349.12	8.09932		260.074	444.634	1.6441		89.0463
349.12	8.09932		164.095	403.006	1.49017	C9H12N2O	185.025
349.12	8.09932		131.074	391.533	1.44775	C9H9N	218.046	C6H10N4O3S
349.12	8.09932		287.246	382.158	1.41309	C16H33NO3	61.8736
349.12	8.09932		99.0145	344.464	1.27371	C4H5NS	250.105	C11H14N4O3
349.12	8.09932		189.09	323.043	1.1945		160.03
349.12	8.09932		241.04	315.649	1.16716		108.08
349.12	8.09932		85.0894	288.293	1.06601	C5H11N	264.03	C9H12O7S
349.12	8.09932		119.074	279.188	1.03234		230.046
535.184	14.271	2-amino-5-(3-(2-amino-1-(2-(benzylamino)-2-oxoethyl)-1H-imidazol-5-ylthio)-1-(carboxymethylamino)-1-oxopropan-2-ylamino)-5-oxopentanoic acid	382.105	20155.1	100	C21H18O7	153.078	C8H11NO2
535.184	14.271		259.079	17424.5	86.4521		276.105		acid_
535.184	14.271		406.142	16057	79.6673		129.042	Glu-loss
535.184	14.271		90.047	14750	73.1823		445.137	C16H24N5O8P
535.184	14.271		236.076	12046	59.7667		299.108
535.184	14.271		267.592	11023.1	54.6914		267.592		double charged parental ion
535.184	14.271		129.042	8857.74	43.9479	C5H7NO3	406.141	C17H22N6O4S
535.184	14.271		83.0371	7246.36	35.953	C4H5NO	452.147	C18H24N6O6S
535.184	14.271		262.088	5535.66	27.4653	C12H15N4OS	273.095
535.184	14.271		299.068	2968.58	14.7287	C10H13N5O4S	236.115	C12H16N2O3
535.184	14.271		397.12	2628.37	13.0408		138.064
535.184	14.271		75.032	2388.92	11.8527	C2H5NO2	460.152	C20H24N6O5S
535.184	14.271		184.563	2209.38	10.9619		350.621
535.184	14.271		267.135	1506.63	7.47518		268.049	C14H8N2O4
535.184	14.271		230.076	1374.48	6.81952		305.108
535.184	14.271		213.073	1140.48	5.65852		322.11
535.184	14.271		303.115	1104.06	5.47781		232.068
535.184	14.271		256.069	1084.76	5.38207		279.114
535.184	14.271		214.056	962.846	4.77719		321.128		double charged ion
535.184	14.271		172.042	937.797	4.65291		363.142
535.184	14.271		267.112	908.403	4.50707	C14H13N5O	268.072	C8H16N2O6S
535.184	14.271		472.152	877.34	4.35295		63.0319	FANH3
535.184	14.271		155.015	872.484	4.32885	C5H5N3OS	380.169	C17H24N4O6
535.184	14.271		107.073	864.477	4.28913	C7H9N	428.11	C22H20O9
535.184	14.271		198.56	842.469	4.17993		336.624
535.184	14.271		267.194	800.496	3.97168		267.989	C13H10Cl2S
535.184	14.271		85.0893	775.009	3.84523	C5H11N	450.094	C17H18N6O7S
535.184	14.271		222.078	696.141	3.45392		313.105
535.184	14.271		230.117	654.05	3.24509		305.067
535.184	14.271		205.542	651.16	3.23075		329.641
535.184	14.271		101.048	550.787	2.73275	C4H7NO2	434.136	C18H22N6O5S	hydroxy_
535.184	14.271		256.59	535.405	2.65643		278.594
535.184	14.271		369.125	528.628	2.6228		166.059
535.184	14.271		267.084	485.581	2.40922		268.1
535.184	14.271		428.111	449.004	2.22775	C22H20O9	107.073
535.184	14.271		249.106	432.139	2.14407		286.078
535.184	14.271		260.072	430.6	2.13644	C12H12N4OS	275.112	C10H17N3O6
535.184	14.271		267.159	412.693	2.04759	C13H21N3O3	268.025
535.184	14.271		182.539	388.403	1.92707		352.645
535.184	14.271		207.073	383.585	1.90317		328.111
535.184	14.271		144.053	366.778	1.81978		391.131
535.184	14.271		207.565	357.745	1.77496		327.619
535.184	14.271		119.073	351.178	1.74238		416.11	C21H20O9
535.184	14.271		268.18	334.7	1.66062		267.004
535.184	14.271		230.036	328.145	1.6281		305.148
535.184	14.271		267.292	325.079	1.61289		267.892
535.184	14.271		233.586	322.856	1.60186		301.597
535.184	14.271		210.063	321.201	1.59365	C9H10N2O4	325.121	C13H19N5O3S
535.184	14.271		279.078	313.463	1.55526	C11H13N5O2S	256.105	C11H16N2O5
535.184	14.271		365.078	304.971	1.51312	C14H15N5O5S	170.105	C8H14N2O2
535.184	14.271		128.095	294.169	1.45953	C6H12N2O	407.089	C16H17N5O6S
535.184	14.271		154.073	290.732	1.44247		381.111
535.184	14.271		198.063	289.818	1.43794	C8H10N2O4	337.12	C14H19N5O3S
535.184	14.271		331.11	282.763	1.40294		204.073
535.184	14.271		422.227	282.486	1.40156	C19H30N6O5	112.957
535.184	14.271		187.047	267.216	1.3258	C7H9NO5	348.137	C15H20N6O2S
535.184	14.271		316.096	256.965	1.27494	C17H16O6	219.088
535.184	14.271		518.155	249.59	1.23835		17.0284
535.184	14.271		221.071	232.34	1.15276		314.113	C14H14N6O3
535.184	14.271		155.07	228.109	1.13177	C6H9N3O2	380.114	C16H20N4O5S
535.184	14.271		69.0578	220.312	1.09309	C4H7N	466.126	C25H22O9
535.184	14.271		197.053	217.81	1.08067		338.131
535.184	14.271		242.046	203.079	1.00758	C8H10N4O3S	293.137	C14H19N3O4
535.184	14.283	2-amino-5-(3-(2-amino-1-(2-(benzylamino)-2-oxoethyl)-1H-imidazol-5-ylthio)-1-(carboxymethylamino)-1-oxopropan-2-ylamino)-5-oxopentanoic acid	262.089	11554.5	100	C12H15N4OS	273.095
535.184	14.283		535.185	10578.5	91.5531	C22H29N7O7S	-0.000976574
535.184	14.283		155.015	8821.99	76.3509	C5H5N3OS	380.169	C17H24N4O6
535.184	14.283		406.143	2683.05	23.2207		129.042
535.184	14.283		536.186	1301.62	11.265	C23H32N6O5S2	-1.00177
535.184	14.283		85.0894	1254.79	10.8597	C5H11N	450.095	C17H18N6O7S
535.184	14.283		69.0579	1128.4	9.76587	C4H7N	466.127	C25H22O9
535.184	14.283		299.069	1113.37	9.63574	C10H13N5O4S	236.115	C12H16N2O3
535.184	14.283		128.095	974.368	8.43277	C6H12N2O	407.089	C16H17N5O6S
535.184	14.283		230.117	905.497	7.83672	C4H18N6O3S	305.067	C18H11NO4
535.184	14.283		109.064	704.195	6.09453	C5H7N3	426.12	C17H22N4O7S
535.184	14.283		90.0472	658.196	5.69643		445.137	C16H24N5O8P
535.184	14.283		127.021	608.717	5.26821	C4H5N3S	408.164	C18H24N4O7
535.184	14.283		83.0737	591.367	5.11804	C5H9N	452.111	C24H20O9
535.184	14.283		144.054	566.447	4.90238		391.131
535.184	14.283		263.093	507.439	4.39168		272.092
535.184	14.283		298.055	455.415	3.94144	C12H15N2O3PS	237.129
535.184	14.283		260.074	423.19	3.66254	C12H12N4OS	275.111	C10H17N3O6
535.184	14.283		71.0736	393.529	3.40584	C4H9N	464.111	C18H20N6O7S
535.184	14.283		119.074	369.899	3.20133		416.111	C21H20O9
535.184	14.283		242.116	358.661	3.10407	C13H14N4O	293.069	C9H15N3O6S
535.184	14.283		154.074	357.746	3.09615		381.11
535.184	14.283		535.312	329.379	2.85065	C25H41N7O6	-0.127136
535.184	14.283		115.063	289.707	2.5073	C5H9NO2	420.121	C17H20N6O5S	acid_acid_
535.184	14.283		198.064	257.723	2.23049	C8H10N2O4	337.12	C14H19N5O3S
535.184	14.283		196.042	252.377	2.18422	C7H8N4OS	339.142	C15H21N3O6
535.184	14.283		407.146	247.21	2.13951	C14H25N5O7S	128.038
535.184	14.283		123.043	239.663	2.07419	C5H5N3O	412.141	C17H24N4O6S
535.184	14.283		303.116	220.745	1.91046		232.069
535.184	14.283		135.068	218.839	1.89397	C8H9NO	400.116	C21H20O8
535.184	14.283		83.0373	207.824	1.79863		452.147	C25H24O8
967.399	29.2015	2-amino-4-[(1-{[({4-[(3-{2-[3-({2-amino-1-[(benzylcarbamoyl)methyl]-1H-imidazol-5-yl}sulfanyl)-2-(4-amino-4-carboxybutanamido)propanamido]acetamido}propyl)amino]butyl}carbamoyl)methyl]carbamoyl}-2-sulfinylethyl)carbamoyl]butanoic acid	90.047	773.161	100		877.352
967.399	29.2015		83.0372	643.267	83.1996		884.362
967.399	29.2015		322.131	540.429	69.8987	C19H18N2O3	645.267
967.399	29.2015		129.042	480.825	62.1895	C5H7NO3	838.357
967.399	29.2015		294.148	420.485	54.3852		673.251
967.399	29.2015		128.095	373.021	48.2462	C6H12N2O	839.304
967.399	29.2015		141.025	365.263	47.2429		826.374
967.399	29.2015		131.037	294.018	38.0281		836.362
967.399	29.2015		83.0736	292.159	37.7876	C5H9N	884.325
967.399	29.2015		114.079	292.065	37.7755	C5H10N2O	853.32
967.399	29.2015		345.652	276.735	35.7927		621.747		double charged
967.399	29.2015		358.668	272.289	35.2177		608.731
307.083	13.4052	Glutathione	161.015	77446.1	100	C5H7NO3S	146.069	C5H10N2O3	acid_hydroxy_
307.083	13.4052	Glutathione	75.0144	61659.2	79.6156		232.069
307.083	13.4052	Glutathione	178.041	43377.7	56.0102	C5H10N2O3S	129.042	Glu-loss	amine_
307.083	13.4052	Glutathione	129.043	23060.1	29.7757	C5H7NO3	178.041	C5H10N2O3S	acid_
307.083	13.4052	Glutathione	232.052	18336	23.6758		75.0314		acid_
307.083	13.4052	Glutathione	143.004	16838.5	21.7423	C5H5NO2S	164.079	C5H12N2O4
307.083	13.4052	Glutathione	83.0373	14159.3	18.2828	C4H5NO	224.046	C6H12N2O5S
307.083	13.4052	Glutathione	115.009	9079.31	11.7234	C4H5NOS	192.074	C6H12N2O5
307.083	13.4052	Glutathione	141.025	7173.57	9.26266		166.058
307.083	13.4052	Glutathione	244.052	6233.49	8.04881	C9H12N2O4S	63.0313		acid_
307.083	13.4052	Glutathione	169.02	6089.7	7.86315	C7H7NO2S	138.063	C3H10N2O4
307.083	13.4052	Glutathione	214.042	4992.31	6.44617		93.0417
307.083	13.4052	Glutathione	290.058	4218.88	5.4475		17.0255
307.083	13.4052	Glutathione	186.046	3196.63	4.12756	C7H10N2O2S	121.037		amine_
307.083	13.4052	Glutathione	57.9877	1819.75	2.3497	C2H2S	249.096	C8H15N3O6
307.083	13.4052	Glutathione	75.0322	1335.06	1.72386	C2H5NO2	232.051	C8H12N2O4S
307.083	13.4052	Glutathione	307.084	1245.46	1.60817	C10H17N3O6S	-0.000396746
307.083	13.4052	Glutathione	215.025	1237.98	1.59851		92.0578		acid_
307.083	13.4052	Glutathione	111.044	1219.45	1.57458	C4H5N3O	196.04	C6H12O5S
307.083	13.4052	Glutathione	272.047	1199.02	1.5482	C10H12N2O5S	35.0358
307.083	13.4052	Glutathione	198.046	1196.84	1.54539	C8H10N2O2S	109.037
307.083	13.4052	Glutathione	226.041	1088.69	1.40575		81.0425
307.083	13.4052	Glutathione	145.02	1081.61	1.3966	C5H7NO2S	162.063	C5H10N2O4
307.083	13.4052	Glutathione	289.074	933.275	1.20506		18.0094
721.288	25.6674	Trypanothione disulfide	83.0371	33785	100	C4H5NO	638.25	C23H42N8O9S2
721.288	25.6674	Trypanothione disulfide	129.042	19817.7	58.6582	C5H7NO3	592.245	C22H40N8O7S2	acid_
721.288	25.6674	Trypanothione disulfide	198.408	15180.7	44.9331		522.88
721.288	25.6674	Trypanothione disulfide	213.743	12936	38.2891		507.544
721.288	25.6674	Trypanothione disulfide	141.025	9064.7	26.8305		580.263
721.288	25.6674	Trypanothione disulfide	463.203	8189.05	24.2387	C16H29N7O9	258.085	C10H14N2O6
721.288	25.6674	Trypanothione disulfide	139.009	6575.86	19.4638		582.279
721.288	25.6674	Trypanothione disulfide	287.61	5684.5	16.8255		433.678
721.288	25.6674	Trypanothione disulfide	237.113	5395.29	15.9695		484.175
721.288	25.6674	Trypanothione disulfide	362.21	5301.75	15.6926	C21H30O5	359.078	C6H17N9O5S2
721.288	25.6674	Trypanothione disulfide	293.911	5118.17	15.1492		427.377
721.288	25.6674	Trypanothione disulfide	213.102	5043.52	14.9283	C11H11N5	508.185	C16H36N4O10S2
721.288	25.6674	Trypanothione disulfide	428.22	4655.64	13.7802	C18H32N6O4S	293.068	C9H15N3O6S
721.288	25.6674	Trypanothione disulfide	184.108	4272.16	12.6451		537.179
721.288	25.6674	Trypanothione disulfide	259.201	4122.54	12.2023		462.087
721.288	25.6674	Trypanothione disulfide	72.9986	3971.56	11.7554		648.289
721.288	25.6674	Trypanothione disulfide	204.412	3951.41	11.6957		516.876
721.288	25.6674	Trypanothione disulfide	311.921	3773.8	11.17		409.366		hydroxy_
721.288	25.6674	Trypanothione disulfide	209.091	3572.9	10.5754	C8H11N5O2	512.197	C19H36N4O8S2
721.288	25.6674	Trypanothione disulfide	220.119	3347.94	9.90954		501.169
721.288	25.6674	Trypanothione disulfide	214.11	3192.62	9.44979	C13H14N2O	507.177	C14H33N7O9S2
721.288	25.6674	Trypanothione disulfide	114.079	3067.55	9.07961	C5H10N2O	607.208	C22H37N7O9S2
721.288	25.6674	Trypanothione disulfide	189.077	2787.95	8.25203		532.211
721.288	25.6674	Trypanothione disulfide	108.045	2522.43	7.46611		613.243
721.288	25.6674	Trypanothione disulfide	264.607	2344.64	6.93988		456.681
721.288	25.6674	Trypanothione disulfide	236.105	2214.33	6.55418	C13H16O4	485.183	C14H31N9O6S2
721.288	25.6674	Trypanothione disulfide	128.095	2127.16	6.29617	C6H12N2O	593.193	C21H35N7O9S2
721.288	25.6674	Trypanothione disulfide	245.626	1973.29	5.84071		475.662
721.288	25.6674	Trypanothione disulfide	230.036	1898.06	5.61806		491.252
721.288	25.6674	Trypanothione disulfide	313.211	1889.43	5.5925		408.076
721.288	25.6674	Trypanothione disulfide	418.182	1882.86	5.57305	C15H26N6O8	303.106
721.288	25.6674	Trypanothione disulfide	111.032	1811.36	5.36143	C5H5NO2	610.256	C33H34N6O6
721.288	25.6674	Trypanothione disulfide	101.048	1809.33	5.35543	C4H7NO2	620.24	C23H40N8O8S2	hydroxy_amine_
721.288	25.6674	Trypanothione disulfide	229.078	1736.81	5.14077		492.21
721.288	25.6674	Trypanothione disulfide	446.176	1728.91	5.11739	C16H26N6O9	275.111	C10H17N3O6
721.288	25.6674	Trypanothione disulfide	247.125	1630.53	4.8262		474.162
721.288	25.6674	Trypanothione disulfide	440.238	1618.64	4.791	C19H32N6O6	281.049	C8H15N3O4S2
721.288	25.6674	Trypanothione disulfide	256.093	1570.08	4.64725		465.194
721.288	25.6674	Trypanothione disulfide	279.096	1545.49	4.57448	C11H13N5O4	442.192	C16H34N4O6S2
721.288	25.6674	Trypanothione disulfide	360.195	1502.36	4.44683	C21H28O5	361.093
721.288	25.6674	Trypanothione disulfide	106.986	1422.78	4.21127		614.301
721.288	25.6674	Trypanothione disulfide	141.549	1258.33	3.72451		579.738
721.288	25.6674	Trypanothione disulfide	320.615	1249.81	3.6993		400.673
721.288	25.6674	Trypanothione disulfide	135.032	1207.05	3.57274		586.256
721.288	25.6674	Trypanothione disulfide	240.098	1204.04	3.56383		481.19
721.288	25.6674	Trypanothione disulfide	261.108	1181.69	3.49768		460.18
721.288	25.6674	Trypanothione disulfide	175.595	1150.3	3.40476		545.692
721.288	25.6674	Trypanothione disulfide	297.612	1116.85	3.30576		423.675
721.288	25.6674	Trypanothione disulfide	169.02	1111.16	3.2889	C7H7NO2S	552.268	C20H40N8O8S
721.288	25.6674	Trypanothione disulfide	231.602	1099.1	3.25322		489.686
721.288	25.6674	Trypanothione disulfide	239.1	1098.75	3.25219		482.188
721.288	25.6674	Trypanothione disulfide	244.618	1021.2	3.02264		476.669
721.288	25.6674	Trypanothione disulfide	71.0734	991.096	2.93354	C4H9N	650.214	C23H38N8O10S2
721.288	25.6674	Trypanothione disulfide	198.743	977.431	2.89309		522.545
721.288	25.6674	Trypanothione disulfide	257.185	961.948	2.84726		464.103
721.288	25.6674	Trypanothione disulfide	202.179	955.171	2.8272		519.108
721.288	25.6674	Trypanothione disulfide	181.105	946.447	2.80138		540.183	C25H32O13
721.288	25.6674	Trypanothione disulfide	252.595	920.591	2.72485		468.692
721.288	25.6674	Trypanothione disulfide	345.184	918.452	2.71852		376.104
721.288	25.6674	Trypanothione disulfide	529.213	907.64	2.68651	C24H31N7O5S	192.074	C6H12N2O5
721.288	25.6674	Trypanothione disulfide	204.084	902.075	2.67004		517.204
721.288	25.6674	Trypanothione disulfide	296.122	894.478	2.64756		425.166
721.288	25.6674	Trypanothione disulfide	95.0372	892.295	2.6411	C5H5NO	626.25	C22H42N8O9S2
721.288	25.6674	Trypanothione disulfide	326.158	875.137	2.59031	C14H22N4O5	395.129	C13H25N5O5S2
721.288	25.6674	Trypanothione disulfide	219.419	835.6	2.47329		501.868
721.288	25.6674	Trypanothione disulfide	111.014	815.239	2.41302		610.274
721.288	25.6674	Trypanothione disulfide	172.997	803.097	2.37708		548.291
721.288	25.6674	Trypanothione disulfide	371.196	793.505	2.34869		350.091	C11H18N4O7S
721.288	25.6674	Trypanothione disulfide	205.105	779.664	2.30772	C7H15N3O4	516.182	C20H32N6O6S2
721.288	25.6674	Trypanothione disulfide	185.014	773.565	2.28967		536.273
721.288	25.6674	Trypanothione disulfide	257.96	766.067	2.26747		463.328
721.288	25.6674	Trypanothione disulfide	252.092	762.837	2.25791		469.196
721.288	25.6674	Trypanothione disulfide	135.068	755.235	2.23541	C8H9NO	586.219	C19H38N8O9S2
721.288	25.6674	Trypanothione disulfide	394.181	749.204	2.21756		327.107	C11H22NO8P
721.288	25.6674	Trypanothione disulfide	164.552	741.84	2.19576		556.736
721.288	25.6674	Trypanothione disulfide	140.542	728.767	2.15707		580.746
721.288	25.6674	Trypanothione disulfide	383.217	708.215	2.09624	C17H29N5O5	338.07	C10H18N4O5S2
721.288	25.6674	Trypanothione disulfide	464.205	689.249	2.0401	C17H32N6O7S	257.082	C12H16NO3Cl
721.288	25.6674	Trypanothione disulfide	234.944	688.8	2.03877		486.343
721.288	25.6674	Trypanothione disulfide	168.089	687.972	2.03632	C8H12N2O2	553.198	C19H35N7O8S2
721.288	25.6674	Trypanothione disulfide	55.042	685.601	2.0293	C3H5N	666.246	C24H42N8O10S2
721.288	25.6674	Trypanothione disulfide	270.118	684.84	2.02705		451.17
721.288	25.6674	Trypanothione disulfide	155.058	681.866	2.01825	C7H9NO3	566.229	C20H38N8O7S2
721.288	25.6674	Trypanothione disulfide	312.125	664.827	1.96781		409.163
721.288	25.6674	Trypanothione disulfide	198.976	653.009	1.93284	C7H5NO2S2	522.311	C20H42N8O8
721.288	25.6674	Trypanothione disulfide	297.179	626.275	1.85371		424.109
721.288	25.6674	Trypanothione disulfide	312.921	625.256	1.85069		408.367
721.288	25.6674	Trypanothione disulfide	294.91	607.094	1.79693		426.378
721.288	25.6674	Trypanothione disulfide	240.158	605.235	1.79143	C3H24N6O4S	481.13	C24H23N3O6S
721.288	25.6674	Trypanothione disulfide	214.078	603.386	1.78596	C9H14N2O2S	507.21	C18H33N7O8S
721.288	25.6674	Trypanothione disulfide	173.066	588.811	1.74282		548.221
721.288	25.6674	Trypanothione disulfide	210.086	577.618	1.70969		511.201
721.288	25.6674	Trypanothione disulfide	283.614	563.116	1.66676		437.674
721.288	25.6674	Trypanothione disulfide	283.098	556.781	1.64801	C4H21N5O5S2	438.189	C23H26N4O5
721.288	25.6674	Trypanothione disulfide	197.117	551.922	1.63363		524.171
721.288	25.6674	Trypanothione disulfide	84.0408	546.464	1.61747		637.247
721.288	25.6674	Trypanothione disulfide	229.591	533.184	1.57817		491.696
721.288	25.6674	Trypanothione disulfide	84.0212	518.036	1.53333	C4H4O2	637.266	C23H43N9O8S2
721.288	25.6674	Trypanothione disulfide	54.0103	504.751	1.49401	C3H2O	667.277	C24H45N9O9S2
721.288	25.6674	Trypanothione disulfide	145.122	504.353	1.49283	C6H15N3O	576.166	C21H32N6O9S2
721.288	25.6674	Trypanothione disulfide	83.0739	493.517	1.46076	C5H9N	638.214	C22H38N8O10S2
721.288	25.6674	Trypanothione disulfide	79.0424	487.034	1.44157	C5H5N	642.245	C22H42N8O10S2
721.288	25.6674	Trypanothione disulfide	150.063	484.645	1.4345		571.225
721.288	25.6674	Trypanothione disulfide	223.088	473.805	1.40241		498.2	C25H35O8Cl
721.288	25.6674	Trypanothione disulfide	212.084	466.149	1.37975	C14H12O2	509.204	C13H35N9O8S2
721.288	25.6674	Trypanothione disulfide	204.746	460.767	1.36382		516.542
721.288	25.6674	Trypanothione disulfide	249.061	459.177	1.35911		472.227	C30H32O5
721.288	25.6674	Trypanothione disulfide	328.223	455.193	1.34732		393.065
721.288	25.6674	Trypanothione disulfide	75.0143	451.103	1.33521		646.273
721.288	25.6674	Trypanothione disulfide	285.18	447.318	1.32401		436.107
721.288	25.6674	Trypanothione disulfide	69.0577	440.896	1.305	C4H7N	652.23	C23H40N8O10S2
721.288	25.6674	Trypanothione disulfide	200.577	431.802	1.27809		520.71
721.288	25.6674	Trypanothione disulfide	237.614	426.074	1.26113		483.673
721.288	25.6674	Trypanothione disulfide	185.115	421.363	1.24719		536.173
721.288	25.6674	Trypanothione disulfide	113.03	412.861	1.22202		608.258
721.288	25.6674	Trypanothione disulfide	170.981	409.974	1.21348		550.307
721.288	25.6674	Trypanothione disulfide	325.211	396.92	1.17484		396.077
721.288	25.6674	Trypanothione disulfide	311.889	388.926	1.15118		409.399
721.288	25.6674	Trypanothione disulfide	335.144	387.067	1.14568		386.144
721.288	25.6674	Trypanothione disulfide	288.114	378.452	1.12018	C12H20N2O4S	433.174	C15H27N7O6S
721.288	25.6674	Trypanothione disulfide	163.544	377.5	1.11736		557.743
721.288	25.6674	Trypanothione disulfide	196.031	376.59	1.11467		525.256
721.288	25.6674	Trypanothione disulfide	170.07	371.653	1.10005		551.218
721.288	25.6674	Trypanothione disulfide	97.0523	366.128	1.0837		624.235
721.288	25.6674	Trypanothione disulfide	191.608	364.579	1.07911		529.679
721.288	25.6674	Trypanothione disulfide	256.191	357.252	1.05743		465.097
721.288	25.6674	Trypanothione disulfide	217.089	355.552	1.05239		504.199
721.288	25.6674	Trypanothione disulfide	189.411	351.657	1.04087		531.876
721.288	25.6674	Trypanothione disulfide	367.218	351.57	1.04061		354.07
721.288	25.6674	Trypanothione disulfide	213.605	351.558	1.04057		507.682
721.288	25.6674	Trypanothione disulfide	220.622	347.905	1.02976		500.666
721.288	25.6674	Trypanothione disulfide	196.108	344.701	1.02028	C9H16N3O2	525.179
721.288	25.6674	Trypanothione disulfide	224.025	340.75	1.00858		497.263

## Sheet: shared fragments_20uM
Columns: Proposed structures and theoretical masses corresponding to metabolites whith collected MSMS data from 20 µM Bzn treated samples.
Rows: All peaks that were found at least in two different MSMS spectra are included in the table. When possible peaks have proposed structures or formula with a 3 ppm mass error allowed. The numbers represent detected m/z values corrected for proton gain or loss.
Green boxes: indicate that the fragment peak was detected in the metabolite´s spectra corresponding to the metabolite in that column
		Metabolites
		Benznidazole	2-(2-amino-4,5-dihydroxy-4,5-dihydroimidazol-1-yl)-N-benzylacetamide	2-(2-amino-5-hydroxy-4-methoxy-4,5-dihydroimidazol-1-yl)-N-benzylacetamide	2-(2-amino-1H-imidazol-1-yl)-N-benzylacetamide	2-amino-3-(2-amino-1-(2-(benzylamino)-2-oxoethyl)-1H-imidazol-5-ylthio)propanoic acid	2-amino-5-(3-(2-amino-1-(2-(benzylamino)-2-oxoethyl)-1H-imidazol-5-ylthio)-1-(carboxymethylamino)-1-oxopropan-2-ylamino)-5-oxopentanoic acid	2-amino-4-[(1-{[({4-[(3-{2-[3-({2-amino-1-[(benzylcarbamoyl)methyl]-1H-imidazol-5-yl}sulfanyl)-2-(4-amino-4-carboxybutanamido)propanamido]acetamido}propyl)amino]butyl}carbamoyl)methyl]carbamoyl}-2-sulfinylethyl)carbamoyl]butanoic acid	Glutathione	Trypanothione disulfide
		260.091	264.12	278.138	230.117	349.121	535.185	967.4	307.084	721.289
Shared peaks (with proposed fragment structures)	90.0471
	119.08
	107.078
	105.058
	83.0483
	68.0373
	206.117
	99.0434
	246.112
	139.038
	262.089
	155.016
	129.042
	75.032
	83.0371
	189.0902 (C10H11N3O)
	228.101 (C12H12N4O)
	131.0735 (C9H9N)
	123.0433 (C5H5N3O)
	85.0894 (C5H11N)
	128.0949 (C6H12N2O)
	141.0245 (C6H7NOS)
	114.0792 (C5H10N2O)
	83.0736 (C5H9N)

## Sheet: MSMSdata_50uM_300ppm
MSMS data from Bzn metabolites (50 uM Bzn). Collected data include fragment mass and intensity (and relative intensity). Fragment formula, mass loss and neutral loss are obtained after automatic analysis using IDEOM. Proposed structures for some ions are shown, mass difference allowed is 300 ppm. Fragments with their m/z values in green are repeated in more than one spectra.
Mass(Parent)	RT	Proposed structure	Fragment Mass	Intensity	Relative Intensity	Fragment Formula	Mass loss	Neutral loss	Fragment proposed structure
260.09	4.09116	Benznidazole	260.137	15073.6	100	C11H20N2O5	-0.0473263
260.09	4.09116		90.0505	11328.4	75.1537	C4H10S	170.04
260.09	4.09116		147.079	3036.63	20.1453		113.011	C4H3NO3
260.09	4.09116		261.151	2765.65	18.3476	C19H19N	-1.06043
260.09	4.09116		106.046	2329.03	15.451	C4H10OS	154.044
260.09	4.09116		146.072	1758.11	11.6635		114.018
260.09	4.09116		214.117	1526.2	10.125		45.9729
260.09	4.09116		119.08	1444.63	9.58381		141.01	C4H9NCl2
260.09	4.09116		232.182	1387.06	9.20188		27.9077
260.09	4.09116		213.11	1174.14	7.78938		46.9804
260.09	4.09116		188.112	1047.84	6.95145		71.9785
260.09	4.09116		68.0381	693.55	4.60109	C3H4N2	192.052
260.09	4.09116		91.0536	641.401	4.25512		169.037	C7H7NO4
260.09	4.09116		94.046	608.822	4.03899		166.044
260.09	4.09116		215.151	550.783	3.65395	C11H21NO3	44.939
260.09	4.09116		85.0919	366.524	2.43156		174.998
260.09	4.09116		187.153	340.25	2.25725		72.9375
260.09	4.09116		132.034	339.538	2.25253	C4H5FN2O2	128.056
260.09	4.09116		118.072	309.818	2.05536		142.018	C7H7OCl
260.09	4.09116		95.8519	288.064	1.91105		164.238
260.09	4.09116		113.866	284.76	1.88913		146.224
260.09	4.09116		70.9815	271.055	1.79821		189.109
260.09	4.09116		56.2878	269.882	1.79043		203.802
260.09	4.09116		79.3836	256.8	1.70364		180.707
260.09	4.09116		225.114	247.173	1.63977		34.9762
260.09	4.09116		230.827	240.823	1.59764		29.263
260.09	4.09116		91.5663	238.018	1.57904		168.524
260.09	4.09116		78.3156	235.171	1.56015		181.774
260.09	4.09116		206.776	231.479	1.53566		53.3144
260.09	4.09116		136.069	230.828	1.53134		124.021
260.09	4.09116		105.063	227.559	1.50965		155.027	C5H11NCl2
260.09	4.09116		168.041	221.209	1.46752		92.0494
260.09	4.09116		65.8116	211.473	1.40293		194.278
260.09	4.09116		101.186	209.036	1.38676		158.904
260.09	4.09116		72.0555	206.336	1.36886		188.035
260.09	4.09116		116.644	204.508	1.35672		143.447
260.09	4.09116		51.7796	200.295	1.32878		208.31
292.152	9.177	2-(2-amino-4,5-dimethoxy-4,5-dihydroimidazol-1-yl)-N-benzylacetamide	260.159	144408	100		31.9933
292.152	9.177		153.067	37156.9	25.7305		139.085
292.152	9.177		261.159	10647.3	7.37306		30.9931
292.152	9.177		292.187	6425.76	4.44973		-0.0341858
292.152	9.177		228.094	3921.23	2.71538	C18H12	64.0588
292.152	9.177		278.171	3094.24	2.14271		13.9815		hydroxy_
292.152	9.177		125.067	2778.73	1.92422		167.086
292.152	9.177		185.094	1559.64	1.08002		107.059
230.116	10.3654		230.142	4.67676e+06	100	C14H18N2O	-0.0263393
230.116	10.3654		123.051	1.1143e+06	23.8263		107.065
230.116	10.3654		231.143	528249	11.2952		-1.02643
230.116	10.3654		124.054	57402.1	1.22739		106.062
278.137	10.4372	2-(2-amino-5-hydroxy-4-methoxy-4,5-dihydroimidazol-1-yl)-N-benzylacetamide	260.16	148739	100		17.9772
278.137	10.4372		246.143	63654.1	42.7957		31.9949
278.137	10.4372		139.048	39117	26.299		139.089
278.137	10.4372		153.067	27985.1	18.8148		125.07
278.137	10.4372		278.171	22819.9	15.3422		-0.033457		hydroxy_
278.137	10.4372		90.0505	6834.49	4.59494	C4H10S	188.087
278.137	10.4372		171.08	5959.77	4.00685		107.058
278.137	10.4372		228.124	5589.58	3.75796		50.0139
278.137	10.4372		107.077	2889.32	1.94253		171.06		amine_
278.137	10.4372		261.159	2699.86	1.81516		16.9781
278.137	10.4372		189.106	2699.68	1.81504		89.0317
278.137	10.4372		229.112	2425.67	1.63082		49.0254
206.116	11.4667	N-benzyl-2-guanidinoacetamide	99.0485	278879	100		107.068
206.116	11.4667		206.136	248875	89.2414		-0.0202344
206.116	11.4667		189.108	96070.9	34.449		17.0084
206.116	11.4667		90.0505	36112.4	12.9491	C4H10S	116.066
206.116	11.4667		188.084	19684	7.05825	C12H12O2	18.0324
206.116	11.4667		164.109	16108.6	5.7762		42.0066
206.116	11.4667		107.078	7050.53	2.52817		99.0377
206.116	11.4667		161.108	4448.76	1.59523		45.0076
206.116	11.4667		207.15	4440.86	1.5924		-1.03427
164.095	11.6488	2-amino-N-benzylacetamide	90.0504	99446.1	100	C4H10S	74.0441
164.095	11.6488		119.081	61754	62.098		45.0136
164.095	11.6488		164.11	56446.1	56.7605		-0.0151293
164.095	11.6488		165.097	19858.5	19.9691		-1.00252
164.095	11.6488		107.078	9971.06	10.0266		57.0162
164.095	11.6488		91.0542	4464.76	4.48963		73.0403
164.095	11.6488		123.086	1544.04	1.55264		41.0088
164.095	11.6488		120.144	1355.84	1.36339		43.9509
164.095	11.6488		130.05	1261.55	1.26858		34.0443
264.121	11.7948	2-(2-amino-4,5-dihydroxy-4,5-dihydroimidazol-1-yl)-N-benzylacetamide	246.142	291484	100		17.9789		amine_
264.121	11.7948		139.048	223735	76.7572		125.073
264.121	11.7948		264.155	88061.2	30.2113		-0.0339852
264.121	11.7948		206.138	55470.1	19.0302		57.9837
264.121	11.7948		99.0475	23571.3	8.08664		165.074
264.121	11.7948		90.0505	17246.4	5.91675	C4H10S	174.071
264.121	11.7948		157.061	12785.8	4.38645		107.06
264.121	11.7948		189.106	11559.1	3.9656		75.0156
264.121	11.7948		107.078	9670.86	3.3178		157.043
264.121	11.7948		228.124	6507.67	2.2326		35.9978
264.121	11.7948		247.139	4424.08	1.51778		16.9825
264.121	11.7948		229.116	3975.29	1.36381		35.0057
246.111	11.8086	N-benzyl-2-(2-(hydroxyamino)-1H-imidazol-1-yl)acetamide or 2-(2-amino-5-hydroxy-1H-imidazol-1-yl)-N-benzylacetamide	139.048	60331.9	100		107.062
246.111	11.8086		246.145	44934.7	74.4792	C8H18N6O3	-0.0338493
246.111	11.8086		123.087	13911	23.0575		123.024
246.111	11.8086		247.146	5443.66	9.02286		-1.0348
246.111	11.8086		200.135	3841.78	6.36775		45.9761
246.111	11.8086		140.058	3061.87	5.07504	C6H8N2O2	106.053
246.111	11.8086		90.0505	3002.21	4.97616	C4H10S	156.06
246.111	11.8086		131.103	2592.82	4.29759		115.007
246.111	11.8086		117.086	1312.32	2.17517		129.025
246.111	11.8086		107.078	1246.73	2.06645		139.033		amine_
246.111	11.8086		211.101	1172.41	1.94327		35.0094
246.111	11.8086		85.0925	844.187	1.39924		161.018
246.111	11.8086		186.115	824.243	1.36618	C12H14N2	59.9962
246.111	11.8086		115.07	709.943	1.17673		131.041	Met-loss
246.111	11.8086		245.224	642.913	1.06563		0.886841
246.111	11.8086		165.093	614.495	1.01852		81.0181
246.111	11.8086		111.049	609.344	1.00999	C6H6FN	135.062
535.183	17.3643	2-amino-5-(3-(2-amino-1-(2-(benzylamino)-2-oxoethyl)-1H-imidazol-5-ylthio)-1-(carboxymethylamino)-1-oxopropan-2-ylamino)-5-oxopentanoic acid	382.169	52535.5	100		153.014
535.183	17.3643		90.0505	49093.9	93.449	C4H10S	445.132	C18H19N7O7
535.183	17.3643		259.217	45789.4	87.1588		275.966
535.183	17.3643		236.196	33845.7	64.4243		298.987
535.183	17.3643		406.201	29216.9	55.6136	C23H26N4O3	128.981
535.183	17.3643		83.0394	25204.7	47.9764		452.143
535.183	17.3643		129.051	23213.5	44.1863		406.132
535.183	17.3643		267.719	17704.9	33.7008		267.464
535.183	17.3643		262.118	16241.9	30.9161	C10H18N2O6	273.065	C14H11NO5
535.183	17.3643		184.638	12080.4	22.9948		350.545
535.183	17.3643		383.169	9442.18	17.9729	C17H25N3O7	152.014	C5H4N4S
535.183	17.3643		299.105	7494.48	14.2655	C11H17N5O3S	236.077	C11H12N2O4
535.183	17.3643		230.193	6347.53	12.0824		304.99
535.183	17.3643		407.197	5805.45	11.0505		127.986
535.183	17.3643		75.0616	5656.97	10.7679		460.121
535.183	17.3643		397.176	4374.7	8.32713		138.007	C3H7O4P
535.183	17.3643		213.056	4002.21	7.61811	C10H12NO2Cl	322.127
535.183	17.3643		303.154	3962.68	7.54286	C11H21N5O5	232.029	C11H8N2O2S
535.183	17.3643		256.095	3478.68	6.62157	C12H16O6	279.088	C9H17N3O5S
535.183	17.3643		260.104	3414.87	6.50011	C15H16O4	275.079	C7H13N7O3S
535.183	17.3643		91.0336	3407.25	6.48562		444.149
535.183	17.3643		155.026	3355.82	6.38771	C5H11NCl2	380.157	C14H28N4O4S2
535.183	17.3643		213.898	2552.24	4.85812		321.285
535.183	17.3643		107.078	2543.83	4.84212		428.104		amine_
535.183	17.3643		384.15	2325	4.42558		151.033
535.183	17.3643		207.583	2190.39	4.16934		327.6
535.183	17.3643		279.111	2119.56	4.03453	C7H17N7O3S	256.072	C15H12O4
535.183	17.3643		198.448	2067.08	3.93464		336.734
535.183	17.3643		205.558	1942.36	3.69723		329.625
535.183	17.3643		172.06	1649.61	3.13998		363.123	C12H21N5O6S
535.183	17.3643		398.098	1627.44	3.09779	C21H18O8	137.085	C8H11NO
535.183	17.3643		263.115	1570.34	2.98909	C7H17N7O2S	272.068	C15H12O5
535.183	17.3643		182.553	1553.74	2.9575		352.629
535.183	17.3643		130.052	1521.35	2.89584		405.131
535.183	17.3643		101.052	1431.17	2.72419		434.131		hydroxy_
535.183	17.3643		268.623	1410.55	2.68494		266.559
535.183	17.3643		222.096	1205.51	2.29466	C10H14N4S	313.086
535.183	17.3643		210.083	1142.16	2.17408		325.1	C11H19NO10
535.183	17.3643		428.167	1037.76	1.97535	C16H24N6O8	107.016
535.183	17.3643		154.085	1012.23	1.92675		381.097
535.183	17.3643		331.152	925.45	1.76157		204.031
535.183	17.3643		408.196	920.148	1.75148		126.986
535.183	17.3643		66.9948	889.604	1.69334		468.188
535.183	17.3643		365.132	848.071	1.61428	C14H23NO10	170.051	C7H10N2OS
535.183	17.3643		187.063	798.406	1.51975	C6H10N5Cl	348.12
535.183	17.3643		233.61	792.17	1.50787		301.573
535.183	17.3643		237.098	745.661	1.41935		298.085	C17H14O5
535.183	17.3643		472.226	710.462	1.35235	C30H32O5	62.9572
535.183	17.3643		199.091	700.061	1.33255		336.092
535.183	17.3643		206.26	681.691	1.29758		328.923
535.183	17.3643		300.099	676.494	1.28769	C17H16O5	235.084	C5H13N7O2S
535.183	17.3643		144.063	611.655	1.16427	C7H12OS	391.12
535.183	17.3643		141.052	565.18	1.07581	C5H7N3O2	394.13	C17H22N4O5S
535.183	17.3643		242.072	539.992	1.02786	C12H15O3Cl	293.11	C11H19NO8
535.183	17.3643		84.0435	539.96	1.0278	C2H4N4	451.139	C20H25N3O7S
535.183	17.3643		441.519	531.066	1.01087		93.6639
535.183	17.3643		322.118	530.487	1.00977	C12H22N2O6S	213.065	C9H11NO5
535.183	17.3643		65.6777	527.223	1.00356		469.505
535.183	17.3765	2-amino-5-(3-(2-amino-1-(2-(benzylamino)-2-oxoethyl)-1H-imidazol-5-ylthio)-1-(carboxymethylamino)-1-oxopropan-2-ylamino)-5-oxopentanoic acid	262.118	39363.2	100	C10H18N2O6	273.065	C14H11NO5
535.183	17.3765		406.201	14280.3	36.2783	C23H26N4O3	128.982
535.183	17.3765		535.267	13676.3	34.7439		-0.0840312
535.183	17.3765		299.105	4808.18	12.2149	C11H17N5O3S	236.077	C11H12N2O4
535.183	17.3765		263.121	4202.25	10.6756	C11H21NO4S	272.062
535.183	17.3765		230.125	4197.28	10.663		305.058
535.183	17.3765		536.282	3206.93	8.14703	C22H44N6O5S2	-1.09878
535.183	17.3765		407.209	2577.31	6.54753	C25H29NO4	127.974
535.183	17.3765		155.026	2559.89	6.50326	C5H11NCl2	380.157	C14H28N4O4S2
535.183	17.3765		144.062	1199.14	3.04634	C7H12OS	391.12
535.183	17.3765		260.207	772.261	1.96189		274.976
535.183	17.3765		231.108	696.876	1.77038		304.075	C19H12O4
535.183	17.3765		331.152	610.746	1.55157		204.031
535.183	17.3765		303.146	576.186	1.46377	C17H21NO4	232.037	C12H8O5
535.183	17.3765		428.166	564.519	1.43413	C16H24N6O8	107.017
535.183	17.3765		154.085	562.953	1.43015		381.098
535.183	17.3765		472.225	443.839	1.12755	C30H32O5	62.9575
535.183	17.3765		300.107	439.204	1.11577		235.076
429.156	20.592	2-amino-3-(4-(2-amino-1-(2-(benzylamino)-2-oxoethyl)-1H-imidazol-4-ylthio)-1-methyl-1H-imidazol-5-yl)propanoic acid	90.0523	83895.6	100	C4H10S	339.104
429.156	20.592		339.163	71475.9	85.1963		89.9937	C2H2O4
429.156	20.592		214.587	40383.3	48.1351		214.569
429.156	20.592		126.033	22225.9	26.4923	C6H6O3	303.124	C12H21N3O4S
429.156	20.592		229.133	18571.7	22.1367	C11H19NO4	200.023	C9H9O3Cl
429.156	20.592		167.084	15371.7	18.3225		262.072
429.156	20.592		191.701	11536.4	13.7509		237.455
429.156	20.592		215.195	11216.8	13.37		213.962
429.156	20.592		340.16	10771.3	12.8389	C20H24N2OS	88.9962
429.156	20.592		172.056	9098.03	10.8445		257.1	C10H15N3O5
429.156	20.592		161.055	7300.59	8.70199		268.102	C16H16N2S
429.156	20.592		140.078	6731.54	8.02371		289.079	C11H15NO8	hydroxy_
429.156	20.592		138.04	6611.75	7.88093		291.117
429.156	20.592		322.126	5810.64	6.92604		107.03
429.156	20.592		91.0533	5404.37	6.44178		338.103
429.156	20.592		107.08	4265.35	5.08412		322.077		amine_
429.156	20.592		230.139	4169.43	4.96978		199.017
429.156	20.592		122.068	4070.79	4.85221		307.088	C15H17NO4S
429.156	20.592		169.098	3541.52	4.22134	C6H11N5O	260.059
429.156	20.592		83.0124	3391.43	4.04244		346.144
429.156	20.592		123.031	3384.99	4.03477	C6H5NO2	306.126	C20H18O3
429.156	20.592		154.01	3336.44	3.9769		275.146	C11H21N3O5
429.156	20.592		199.061	3109.4	3.70628	C7H9N3O4	230.095	C14H14O3
429.156	20.592		261.108	3073.64	3.66365		168.048
429.156	20.592		201.073	2963.23	3.53204		228.083
429.156	20.592		200.066	2779.19	3.31268		229.091
429.156	20.592		341.153	2743.06	3.26961		88.0033
429.156	20.592		293.072	2663.59	3.17489		136.084
429.156	20.592		356.192	1714.05	2.04308		72.9649
429.156	20.592		206.085	1517.43	1.80871		223.072
429.156	20.592		73.0181	1507.45	1.79681	C2H3NO2	356.138
429.156	20.592		127.041	1411.61	1.68258		302.115	C17H18O5
429.156	20.592		161.555	1321.76	1.57548		267.601
429.156	20.592		294.116	1149.17	1.36976		135.04
429.156	20.592		155.027	1082.78	1.29063	C5H11NCl2	274.13	C10H18N4O5
429.156	20.592		145.954	1032.76	1.23101		283.203
429.156	20.592		262.112	953.418	1.13643		167.045	C5H5N5O2
429.156	20.592		66.8413	935.476	1.11505		362.315
429.156	20.592		168.087	874.594	1.04248		261.07
429.156	20.592		95.904	845.222	1.00747		333.252
429.157	20.6073	2-amino-3-(4-(2-amino-1-(2-(benzylamino)-2-oxoethyl)-1H-imidazol-4-ylthio)-1-methyl-1H-imidazol-5-yl)propanoic acid	429.216	15297.2	100		-0.0594445
429.157	20.6073		262.118	6370.98	41.6481	C10H18N2O6	167.039	C8H9NOS
429.157	20.6073		430.216	4059.27	26.5361	C17H30N6O7	-1.05936
429.157	20.6073		230.14	3280.3	21.4438	C14H18N2O	199.017
429.157	20.6073		169.098	2608.43	17.0517	C6H11N5O	260.059
429.157	20.6073		167.084	2354.79	15.3936		262.073
429.157	20.6073		322.126	1750.46	11.443		107.031
429.157	20.6073		69.5215	643.474	4.20649		359.635
429.157	20.6073		263.115	514.68	3.36454		166.041
429.157	20.6073		384.196	492.386	3.2188		44.9607
429.157	20.6073		355.174	478.697	3.12932	C14H30NO7P	73.9827
429.157	20.6073		285.828	464.667	3.0376		143.329
429.157	20.6073		229.129	352.733	2.30587		200.028
429.157	20.6073		141.124	329.249	2.15235		288.033
429.157	20.6073		199.057	328.901	2.15008		230.1
429.157	20.6073		231.142	309.995	2.02649		198.015	C8H6O6
429.157	20.6073		260.098	288.309	1.88472		169.058
429.157	20.6073		105.724	282.617	1.84751		323.432
429.157	20.6073		225.964	272.361	1.78047		203.193
429.157	20.6073		59.7366	267.203	1.74675		369.42
429.157	20.6073		127.931	264.697	1.73037		301.226	C16H31NO4
429.157	20.6073		197.416	248.177	1.62237		231.74
429.157	20.6073		113.675	248.023	1.62137		315.482
429.157	20.6073		299.618	247.531	1.61815		129.539
429.157	20.6073		209.086	246.571	1.61187	C14H11NO	220.071	C7H12N2O6
429.157	20.6073		326.58	241.773	1.5805		102.577
429.157	20.6073		417.11	240.213	1.57031		12.0465
429.157	20.6073		75.576	238.679	1.56028		353.581
429.157	20.6073		110.817	235.805	1.5415		318.34
429.157	20.6073		254.052	229.975	1.50338		175.105
429.157	20.6073		66.1505	221.041	1.44498		363.006
429.157	20.6073		52.9662	221.026	1.44488		376.191	C14H28N6O4S
429.157	20.6073		323.121	220.4	1.44079	C13H17N5O5	106.036
429.157	20.6073		108.524	214.642	1.40315		320.633
429.157	20.6073		73.0279	210.293	1.37472		356.129
260.09	4.05577	Benznidazole	260.132	23135.7	100	C18H16N2	-0.0414649
260.09	4.05577		90.0505	18544.7	80.156	C4H10S	170.04
260.09	4.05577		147.079	5450.32	23.5581		113.011	C4H3NO3
260.09	4.05577		106.046	3675.27	15.8857	C4H10OS	154.044
260.09	4.05577		261.133	2826.8	12.2184	C10H19N3O5	-1.04257
260.09	4.05577		188.112	2605.41	11.2615		71.9784
260.09	4.05577		146.069	2430.78	10.5066	C5H10N2O3	114.021
260.09	4.05577		214.117	2290.81	9.90162		45.9733
260.09	4.05577		213.11	1946.46	8.41321		46.9803
260.09	4.05577		119.08	1668.51	7.21185		141.01	C4H9NCl2
260.09	4.05577		68.0334	1341.37	5.79784		192.057	C6H12N2O3S
260.09	4.05577		91.0538	1137.89	4.91835		169.036	C7H7NO4
260.09	4.05577		94.0459	982.31	4.24586		166.044
260.09	4.05577		232.177	819.791	3.5434		27.9131
260.09	4.05577		85.0926	714.377	3.08777		174.997
260.09	4.05577		105.062	650.315	2.81087	C4H11NS	155.028	C5H11NCl2
260.09	4.05577		215.129	579.845	2.50628		44.9612
260.09	4.05577		129.038	347.731	1.50301		131.052
260.09	4.05577		224.069	314.968	1.3614	C11H12O5	36.0212	H4O2
260.09	4.05577		117.065	314.444	1.35913		143.025
260.09	4.05577		96.0364	311.68	1.34718	C6H5F	164.054
260.09	4.05577		118.072	287.022	1.2406		142.018	C7H7OCl
260.09	4.05577		61.6566	270.634	1.16977		198.433
260.09	4.05577		148.082	259.218	1.12043		112.008	C6H5Cl
260.09	4.05577		238.862	243.658	1.05317		21.2276
260.09	4.05577		53.7396	242.152	1.04666		206.35
260.09	4.05577		194.943	239.683	1.03599		65.147
292.152	9.28761	2-(2-amino-4,5-dimethoxy-4,5-dihydroimidazol-1-yl)-N-benzylacetamide	260.161	21792.6	100		31.9915
292.152	9.28761		153.066	4259.64	19.5462		139.087
292.152	9.28761		261.159	2590.57	11.8874		30.9931
292.152	9.28761		228.124	626.496	2.87481		64.0283
292.152	9.28761		278.172	587.177	2.69438		13.9807		hydroxy_
292.152	9.28761		292.187	516.738	2.37116		-0.0347621
292.152	9.28761		67.7075	284.286	1.3045		224.445
292.152	9.28761		119.709	284.211	1.30416		172.443
292.152	9.28761		234.487	232.161	1.06532		57.665
292.152	9.28761		88.0215	230.995	1.05997		204.131
292.152	9.28761		145.655	230.904	1.05955		146.497
292.152	9.28761		89.8682	227.735	1.04501		202.284
292.152	9.28761		56.0007	225.726	1.03579		236.152	C13H20N2O2
292.152	9.28761		75.9134	221.072	1.01443		216.239
292.152	9.28761		86.0796	220.925	1.01376		206.073	C7H14N2O3S
292.152	9.28761		80.7729	220.509	1.01185		211.379
246.111	10.0372	N-benzyl-2-(2-(hydroxyamino)-1H-imidazol-1-yl)acetamide or 2-(2-amino-5-hydroxy-1H-imidazol-1-yl)-N-benzylacetamide	245.196	17467.4	100		0.91515
246.111	10.0372		139.047	16624.4	95.1738		107.064
246.111	10.0372		246.145	15258.7	87.3556		-0.0345314
246.111	10.0372		186.103	3748.22	21.4584		60.0078
246.111	10.0372		84.0243	2931.04	16.7801		162.087
246.111	10.0372		107.08	2846.72	16.2973		139.031	C3H9NO3S
246.111	10.0372		90.0505	2606.68	14.9231	C4H10S	156.06
246.111	10.0372		123.087	1629.08	9.32642		123.023
246.111	10.0372		247.139	1084.38	6.20804		-1.0285
246.111	10.0372		200.135	929.736	5.3227		45.9762
246.111	10.0372		140.051	856.362	4.90264		106.06
246.111	10.0372		58.9681	745.263	4.2666		187.143
246.111	10.0372		91.2748	706.712	4.0459		154.836
246.111	10.0372		62.431	649.659	3.71927		183.68
246.111	10.0372		229.108	545.517	3.12306		17.0031	HO
246.111	10.0372		105.042	450.424	2.57866	C3H7NO3	141.069
246.111	10.0372		102.993	449.557	2.57369		143.118
246.111	10.0372		111.049	381.487	2.184	C6H6FN	135.062
246.111	10.0372		131.104	325.375	1.86276		115.007
246.111	10.0372		85.0918	323.656	1.85292		161.019
246.111	10.0372		187.106	290.791	1.66477		59.0052
246.111	10.0372		257.541	265.714	1.5212		-11.4302
246.111	10.0372		59.7897	255.437	1.46237		186.321
246.111	10.0372		132.546	244.47	1.39958		113.565
246.111	10.0372		226.461	223.396	1.27893		19.6495
246.111	10.0372		80.2067	219.584	1.25711		165.904
246.111	10.0372		75.4555	218.811	1.25269		170.655
246.111	10.0372		181.204	207.78	1.18953		64.9069
230.116	10.4059	2-(2-amino-1H-imidazol-1-yl)-N-benzylacetamide	230.141	3.53978e+06	100	C14H18N2O	-0.0247987
230.116	10.4059		123.052	804022	22.7139		107.065
230.116	10.4059		231.148	408925	11.5522	C11H21NO4	-1.03151
230.116	10.4059		124.075	44749.5	1.26419		106.042	C7H6O
278.138	10.4794	2-(2-amino-5-hydroxy-4-methoxy-4,5-dihydroimidazol-1-yl)-N-benzylacetamide	260.161	96131	100		17.9771
278.138	10.4794		246.137	26289	27.3471	C14H18N2O2	32.0003
278.138	10.4794		153.065	18575.3	19.3229		125.073
278.138	10.4794		139.048	18148.4	18.8789		139.089
278.138	10.4794		278.171	13221	13.7531		-0.0333476		hydroxy_
278.138	10.4794		261.159	6465.23	6.72544		16.9783
278.138	10.4794		228.124	3778.6	3.93068	C9H16N4O3	50.014
278.138	10.4794		171.077	2873.27	2.98891		107.061		hydroxy_
278.138	10.4794		90.0496	2535.8	2.63786	C4H10S	188.088
278.138	10.4794		247.139	1341.29	1.39527		30.9986		hydroxy_
278.138	10.4794		229.127	1264.13	1.31501		49.0104
278.138	10.4794		189.106	1160.43	1.20713		89.0314
206.116	11.5919	N-benzyl-2-guanidinoacetamide	99.0483	430982	100		107.068
206.116	11.5919		206.137	325246	75.4663		-0.0213549
206.116	11.5919		189.108	124994	29.0022		17.0078
206.116	11.5919		90.047	56043.8	13.0038		116.069
206.116	11.5919		164.109	22037	5.11321		42.0066
206.116	11.5919		188.084	19640.7	4.5572	C12H12O2	18.0324
206.116	11.5919		107.078	10125.5	2.3494		99.0377
206.116	11.5919		207.138	9000.17	2.08829	C11H17N3O	-1.02157
206.116	11.5919		161.108	5219.38	1.21104		45.0076
164.094	11.7413	2-amino-N-benzylacetamide	90.0506	181978	100	C4H10S	74.0439
164.094	11.7413		164.109	122134	67.1145		-0.0148091
164.094	11.7413		119.081	53777.2	29.5515		45.0135
164.094	11.7413		107.08	19536.7	10.7357		57.0149
164.094	11.7413		165.099	3822.2	2.10036		-1.00478
264.121	11.9021	2-(2-amino-4,5-dihydroxy-4,5-dihydroimidazol-1-yl)-N-benzylacetamide	246.142	243708	100		17.9794
264.121	11.9021		139.049	187041	76.7483		125.073
264.121	11.9021		264.155	72086.3	29.579		-0.0336686
264.121	11.9021		206.138	46802.5	19.2043		57.9838
264.121	11.9021		99.0552	18774.8	7.70384		165.066	C6H7N5O
264.121	11.9021		90.0588	13714.6	5.62749		174.063
264.121	11.9021		157.059	13183.2	5.40944		107.063		hydroxy_
264.121	11.9021		189.106	9247.24	3.7944		75.0157
264.121	11.9021		107.078	7276.99	2.98595		157.043
264.121	11.9021		247.139	6046.41	2.48101		16.9825
264.121	11.9021		228.124	5330.87	2.1874		35.9973
535.183	17.3996	2-amino-5-(3-(2-amino-1-(2-(benzylamino)-2-oxoethyl)-1H-imidazol-5-ylthio)-1-(carboxymethylamino)-1-oxopropan-2-ylamino)-5-oxopentanoic acid	382.147	1109.51	100	C16H22N4O7	153.036	C6H7N3S
535.183	17.3996		90.0512	927.595	83.6038	C4H10S	445.132	C18H19N7O7
535.183	17.3996		259.106	751.413	67.7246	C11H17NO6	276.077	C10H16N2O5S
535.183	17.3996		58.8288	446.057	40.2029		476.354
535.183	17.3996		73.2795	444.949	40.1031		461.904
535.183	17.3996		415.127	354.238	31.9274	C15H22N5O7P	120.057	C8H8O
535.183	17.3996		236.101	324.652	29.2608	C9H20N2OS2	299.082
535.183	17.3996		406.19	317.864	28.649	C24H26N2O4	128.993
535.183	17.3996		486.417	315.876	28.4698		48.7666
535.183	17.3996		329.067	277.572	25.0174		206.117
535.183	17.3996		83.039	276.091	24.884		452.144
535.183	17.3996		267.616	273.668	24.6656		267.567
535.183	17.3996		299.099	257.414	23.2006	C11H15N4O6	236.085	C8H16N2O4S
535.183	17.3996		136.587	256.563	23.1239		398.596
535.183	17.3996		178.826	255.776	23.053		356.357
535.183	17.3996		239.464	252.017	22.7142		295.719
535.183	17.3996		262.113	251.298	22.6494		273.071
535.183	17.3996		476.976	249.994	22.5319		58.2072
535.183	17.3996		66.467	249.8	22.5144		468.716
535.183	17.3996		117.702	245.401	22.1179		417.481
535.183	17.3996		346.8	245.379	22.116		188.383
535.183	17.3996		87.3562	244.258	22.0149		447.827
535.183	17.3996		243.632	242.924	21.8947		291.551
535.183	17.3996		112.604	241.749	21.7888		422.58
535.183	17.3996		85.5088	236.313	21.2988		449.674
535.183	17.3996		184.574	231.051	20.8246		350.61
535.183	17.3996		362.719	226.953	20.4552		172.464
535.183	17.3996		107.544	225.739	20.3458		427.639
535.183	17.3996		56.1657	225.377	20.3132		479.018
535.183	17.3996		84.8242	223.478	20.142		450.359
535.183	17.3996		245.184	222.573	20.0605		289.999
535.183	17.3996		67.0972	213.038	19.2011		468.086
535.183	17.3996		113.957	208.547	18.7962		421.226	C26H31NO4
535.183	17.3996		63.0813	202.483	18.2498		472.102	C23H20O11
429.156	20.6176	2-amino-3-(4-(2-amino-1-(2-(benzylamino)-2-oxoethyl)-1H-imidazol-4-ylthio)-1-methyl-1H-imidazol-5-yl)propanoic acid	90.0505	39684.1	100	C4H10S	339.106	C14H17N3O7
429.156	20.6176		339.162	35664.8	89.8717		89.9943	C2H2O4
429.156	20.6176		214.581	20799.3	52.4121		214.576
429.156	20.6176		126.033	9006.98	22.6967	C6H6O3	303.124	C12H21N3O4S
429.156	20.6176		229.133	8186.55	20.6293	C11H19NO4	200.023	C9H9O3Cl
429.156	20.6176		167.077	7658.49	19.2986		262.08	C9H14N2O7
429.156	20.6176		191.67	5469.49	13.7826		237.486
429.156	20.6176		215.187	4987.77	12.5687	C12H25NO2	213.969
429.156	20.6176		340.16	4860.33	12.2475	C20H24N2OS	88.9961
429.156	20.6176		172.057	4214.41	10.6199		257.099	C10H15N3O5
429.156	20.6176		161.055	3487.17	8.7873		268.101
429.156	20.6176		138.039	3091.66	7.79068		291.117
429.156	20.6176		91.0533	2994.93	7.54692		338.103
429.156	20.6176		322.126	2963.94	7.46882		107.031
429.156	20.6176		140.079	2933.33	7.39169		289.077
429.156	20.6176		230.14	2663.54	6.71185	C14H18N2O	199.017		amine
429.156	20.6176		107.122	2144.85	5.4048		322.035
429.156	20.6176		169.098	1827.26	4.6045	C6H11N5O	260.058
429.156	20.6176		122.064	1600.87	4.03402		307.092	C12H21NO4S2
429.156	20.6176		341.154	1558.65	3.92764		88.0028
429.156	20.6176		83.11	1503.23	3.78799		346.046
429.156	20.6176		201.073	1455.38	3.66741		228.083
429.156	20.6176		200.066	1421.83	3.58287		229.09	C9H16N3O2S
429.156	20.6176		123.05	1238.83	3.12174		306.106
429.156	20.6176		199.057	1170.47	2.94945		230.1
429.156	20.6176		293.138	1132.54	2.85389	C14H19N3O4	136.019	C4H8O3S
429.156	20.6176		261.109	1030.25	2.59614		168.048
429.156	20.6176		154.053	909.943	2.29296		275.103	C12H13N5O3
429.156	20.6176		206.092	887.758	2.23706	C7H14N2O5	223.065	C14H9NO2
429.156	20.6176		356.181	867.934	2.18711		72.975
429.156	20.6176		294.139	784.503	1.97687	C18H18N2O2	135.018
429.156	20.6176		209.094	565.636	1.42535	C13H11N3	220.062	C14H8N2O
429.156	20.6176		127.042	561.831	1.41576		302.115	C17H18O5
429.156	20.6176		216.119	551.465	1.38964		213.037	C7H7N3O5
429.156	20.6176		63.8845	520.596	1.31185		365.272
429.156	20.6176		68.425	476.014	1.19951		360.731
429.156	20.6176		70.0965	460.733	1.161		359.06
429.156	20.6176		128.028	446.63	1.12546	C6H5FO2	301.128	C12H19N3O6
429.156	20.6176		265.112	425.145	1.07132	C17H15NO2	164.045
429.156	20.6176		73.0174	417.161	1.0512	C2H3NO2	356.139
429.156	20.6391	2-amino-3-(4-(2-amino-1-(2-(benzylamino)-2-oxoethyl)-1H-imidazol-4-ylthio)-1-methyl-1H-imidazol-5-yl)propanoic acid	429.216	3608.24	100		-0.0597569
429.156	20.6391		262.118	1616.81	44.8088	C10H18N2O6	167.038	C3H9N3O3S
429.156	20.6391		230.14	920.755	25.5181	C14H18N2O	199.016
429.156	20.6391		430.216	916.728	25.4065	C17H30N6O7	-1.05977
429.156	20.6391		169.098	846.751	23.4671	C6H11N5O	260.058
429.156	20.6391		225.964	473.197	13.1143		203.192
429.156	20.6391		167.081	405.114	11.2275	C6H9N5O	262.075
429.156	20.6391		314.579	285.616	7.91566		114.577
429.156	20.6391		190.846	273.033	7.56693		238.31
429.156	20.6391		157.97	267.779	7.42131		271.187
429.156	20.6391		124.142	249.261	6.90809		305.014
429.156	20.6391		104.941	245.467	6.80296		324.216
429.156	20.6391		192.899	245.214	6.79594		236.258
429.156	20.6391		162.794	242.441	6.71908		266.362
429.156	20.6391		257.963	240.335	6.66073		171.194
429.156	20.6391		308.953	238.626	6.61335		120.203
429.156	20.6391		326.992	236.36	6.55055		102.165
429.156	20.6391		219.1	234.638	6.50284	C11H13N3O2	210.056
429.156	20.6391		439.29	233.608	6.47427		-10.134
429.156	20.6391		67.8864	229.831	6.3696		361.27
429.156	20.6391		79.0263	227.227	6.29745		350.13
429.156	20.6391		322.118	225.696	6.25501	C12H22N2O6S	107.038	C3H6FNO2
429.156	20.6391		111.987	223.894	6.20507		317.169	C12H23N5O5
429.156	20.6391		240.891	222.187	6.15777		188.265
429.156	20.6391		73.817	222.113	6.1557		355.339
429.156	20.6391		138.333	221.109	6.12788		290.823
429.156	20.6391		83.4434	219.822	6.09222		345.713
429.156	20.6391		243.667	218.167	6.04635		185.489
429.156	20.6391		247.157	214.627	5.94823	C15H21NO2	181.999
429.156	20.6391		145.476	205.837	5.70463		283.681
429.156	20.6391		113.291	205.541	5.69643		315.865
429.156	20.6391		71.8472	205.326	5.69048		357.309
429.156	20.6391		92.1859	203.163	5.63051		336.97
260.09	4.07439	Benznidazole	260.138	19509.1	100	C11H20N2O5	-0.0476894
260.09	4.07439		90.0497	15597.7	79.9509	C4H10S	170.041
260.09	4.07439		147.08	4206.43	21.5613		113.011	C4H3NO3
260.09	4.07439		106.046	3133.25	16.0604	C4H10OS	154.044
260.09	4.07439		119.08	2599.51	13.3246		141.011	C4H9NCl2
260.09	4.07439		261.143	2290.9	11.7427	C9H19N5O4	-1.05284
260.09	4.07439		146.069	1878.02	9.62634	C5H10N2O3	114.021
260.09	4.07439		214.117	1874.63	9.609		45.9734
260.09	4.07439		188.112	1729.3	8.86403		71.9785
260.09	4.07439		232.177	1393.07	7.14061		27.9132
260.09	4.07439		213.109	1385.41	7.10132		46.981
260.09	4.07439		94.0461	1045.83	5.36072		166.044
260.09	4.07439		68.0386	897.572	4.60078	C3H4N2	192.052
260.09	4.07439		91.0535	844.204	4.32722		169.037	C7H7NO4
260.09	4.07439		85.0926	767.307	3.93307		174.998
260.09	4.07439		105.062	664.574	3.40648	C4H11NS	155.028	C5H11NCl2
260.09	4.07439		64.015	427.008	2.18876		196.075
260.09	4.07439		270.561	370.55	1.89937		-10.471
260.09	4.07439		173.808	354.134	1.81522		86.2822
260.09	4.07439		118.072	331.272	1.69804		142.018	C7H7OCl
260.09	4.07439		135.277	324.455	1.66309		124.813
260.09	4.07439		102.947	283.659	1.45398		157.144
260.09	4.07439		215.147	278.929	1.42974		44.9435
260.09	4.07439		129.038	265.587	1.36135		131.052
260.09	4.07439		54.2958	245.339	1.25756		205.794
260.09	4.07439		102.384	236.848	1.21404		157.707
260.09	4.07439		79.3432	234.346	1.20121		180.747
260.09	4.07439		123.4	233.075	1.1947		136.69
260.09	4.07439		69.024	225.6	1.15638		191.066
260.09	4.07439		211.383	223.502	1.14563		48.7075
260.09	4.07439		52.7117	222.465	1.14031		207.379
260.09	4.07439		93.2821	221.828	1.13705		166.808
260.09	4.07439		227.978	221.32	1.13444		32.1122
260.09	4.07439		192.785	220.53	1.13039		67.3057
260.09	4.07439		107.273	220.165	1.12852		152.817
260.09	4.07439		234.564	220.016	1.12776		25.5263
260.09	4.07439		233.92	215.732	1.1058		26.1699
260.09	4.07439		88.089	208.683	1.06967	C5H12O	172.001
260.09	4.07439		103.449	201.892	1.03486		156.642
357.143	7.12641	1-(2-amino-1-(2-(benzylamino)-2-oxoethyl)-1H-imidazol-4-yl)-5-oxopyrrolidine-2-carboxylic acid	357.205	4560.68	100	C20H27N3O3	-0.0626665
357.143	7.12641		250.096	1189.59	26.0837	C12H14N2O4	107.046
357.143	7.12641		313.186	735.299	16.1226		43.9567
357.143	7.12641		358.19	649.956	14.2513	C20H26N2O4	-1.04754
357.143	7.12641		356.325	531.659	11.6575		0.817825
357.143	7.12641		65.347	437.855	9.60065		291.796
357.143	7.12641		57.6529	325.072	7.12771		299.49
357.143	7.12641		83.9643	304.883	6.68504		273.178	C11H23N5O3
357.143	7.12641		258.594	304.371	6.67379		98.5491
357.143	7.12641		56.142	303.576	6.65636		301.001
357.143	7.12641		124.163	267.855	5.87313		232.98
357.143	7.12641		56.6934	257.44	5.64477		300.449
357.143	7.12641		229.045	255.448	5.60109		128.098
357.143	7.12641		363.854	251.508	5.5147		-6.71144
357.143	7.12641		139.582	250.049	5.48272		217.56
357.143	7.12641		255.71	241.254	5.28986		101.433
357.143	7.12641		159.324	238.038	5.21936		197.819
357.143	7.12641		116.773	236.994	5.19645		240.37
357.143	7.12641		341.652	234.341	5.1383		15.4903
357.143	7.12641		323.165	233.817	5.1268		33.9772
357.143	7.12641		218.283	229.028	5.02179		138.859
357.143	7.12641		63.9161	222.351	4.87539		293.227
357.143	7.12641		225.706	216.727	4.75208		131.436
357.143	7.12641		206.098	213.565	4.68273		151.044
357.143	7.12641		121.272	207.62	4.55238		235.871
357.143	7.12641		61.254	204.423	4.48228		295.889
357.143	8.16424	1-(2-amino-1-(2-(benzylamino)-2-oxoethyl)-1H-imidazol-4-yl)-5-oxopyrrolidine-2-carboxylic acid	357.184	3803.12	100		-0.0412283
357.143	8.16424		250.096	1682.66	44.2443	C12H14N2O4	107.046
357.143	8.16424		358.19	691.972	18.1949	C20H26N2O4	-1.04797
357.143	8.16424		313.186	566.575	14.8976		43.9565
357.143	8.16424		222.097	557.689	14.664		135.046
357.143	8.16424		54.9343	438.613	11.533		302.208	C16H30O5
357.143	8.16424		206.098	328.356	8.63387		151.044
357.143	8.16424		251.128	323.99	8.51907		106.015
357.143	8.16424		356.264	308.057	8.10013		0.878652
357.143	8.16424		199.276	266.009	6.9945		157.867
357.143	8.16424		248.815	263.145	6.91919		108.328
357.143	8.16424		331.629	253.797	6.6734		25.5136
357.143	8.16424		195.596	241.346	6.346		161.547
357.143	8.16424		103.639	238.281	6.26541		253.503
357.143	8.16424		77.1928	237.399	6.24221		279.95
357.143	8.16424		115.514	234.903	6.17658		241.629
357.143	8.16424		116.703	233.662	6.14397		240.439
357.143	8.16424		270.285	231.291	6.08163		86.8579
357.143	8.16424		72.8548	225.662	5.93361		284.288
357.143	8.16424		53.2036	223.769	5.88382		303.939
357.143	8.16424		84.0853	222.15	5.84126		273.057
357.143	8.16424		163.312	221.101	5.81367		193.831
357.143	8.16424		109.509	217.843	5.72802		247.633
357.143	8.16424		74.202	205.489	5.40318		282.941
292.153	9.19656	2-(2-amino-4,5-dimethoxy-4,5-dihydroimidazol-1-yl)-N-benzylacetamide	260.161	192625	100		31.9923
292.153	9.19656		153.068	53631.5	27.8425		139.085
292.153	9.19656		261.16	9647.8	5.0086		30.9928
292.153	9.19656		292.194	8575.43	4.45188		-0.0409997
292.153	9.19656		125.067	4470.44	2.3208		167.086
292.153	9.19656		228.124	4144.77	2.15173		64.0286
292.153	9.19656		278.172	3349.74	1.739		13.9811		hydroxy_
292.153	9.19656		185.097	2597.96	1.34871		107.056
230.116	10.4111	2-(2-amino-1H-imidazol-1-yl)-N-benzylacetamide	230.142	5.72601e+06	100	C14H18N2O	-0.0258804
230.116	10.4111		123.052	1.35956e+06	23.7436		107.065
230.116	10.4111		231.148	683616	11.9388	C11H21NO4	-1.03137
230.116	10.4111		124.055	75413.5	1.31703		106.062
278.138	10.4832	2-(2-amino-5-hydroxy-4-methoxy-4,5-dihydroimidazol-1-yl)-N-benzylacetamide	260.16	178062	100		17.9782
278.138	10.4832		246.142	75629.5	42.4736		31.9954
278.138	10.4832		139.05	49036.8	27.5391		139.088
278.138	10.4832		153.065	35315.2	19.833		125.073
278.138	10.4832		278.171	27205.6	15.2787		-0.0333895		hydroxy_
278.138	10.4832		90.0498	7312.75	4.10685	C4H10S	188.088
278.138	10.4832		228.124	6854.23	3.84934		50.014
278.138	10.4832		171.077	6131.46	3.44343		107.061		hydroxy_
278.138	10.4832		107.078	3419.01	1.92012		171.059
278.138	10.4832		189.11	3093.9	1.73754	C7H15N3O3	89.0275	C6H3N
278.138	10.4832		229.108	2482.58	1.39422		49.0299
206.116	11.5562	N-benzyl-2-guanidinoacetamide	99.0486	278545	100		107.068
206.116	11.5562		206.138	240170	86.2229		-0.0215654
206.116	11.5562		189.108	95052.9	34.1247		17.0081
206.116	11.5562		90.0523	35784.4	12.8469		116.064
206.116	11.5562		188.084	22503.5	8.07893	C12H12O2	18.0326
206.116	11.5562		164.11	17294.7	6.20895		42.0067
206.116	11.5562		207.15	6738.32	2.41911		-1.03352
206.116	11.5562		107.078	6058.34	2.17499		99.0379		amine_
206.116	11.5562		161.108	4456.47	1.59991		45.0083
206.116	11.5562		205.137	3935.16	1.41275		0.979122
164.095	11.6495	2-amino-N-benzylacetamide	90.0504	142793	100	C4H10S	74.0441
164.095	11.6495		164.11	84632.4	59.2692		-0.0149671
164.095	11.6495		119.08	63110.6	44.1972		45.0144
164.095	11.6495		107.08	16024.1	11.2219		57.015
164.095	11.6495		165.111	13814	9.67414		-1.01597
164.095	11.6495		91.0607	3855.33	2.69994		73.0339
164.095	11.6495		123.088	1531.59	1.0726		41.0071
264.122	11.8699	2-(2-amino-4,5-dihydroxy-4,5-dihydroimidazol-1-yl)-N-benzylacetamide	246.142	333122	100		17.9799
264.122	11.8699		139.049	249356	74.8543		125.073
264.122	11.8699		264.156	98856.5	29.6758		-0.0336051
264.122	11.8699		206.138	62064.9	18.6313		57.9841
264.122	11.8699		99.0482	23469.1	7.04521		165.074
264.122	11.8699		90.0571	17735.3	5.32396		174.065	C6H10N2O4
264.122	11.8699		157.061	15162.6	4.55166		107.06
264.122	11.8699		189.106	12008.7	3.60491		75.016
264.122	11.8699		107.078	11420.9	3.42843		157.043
264.122	11.8699		228.124	7921.87	2.37807		35.9981
264.122	11.8699		247.139	3864.63	1.16013		16.9828
264.122	11.8699		229.107	3839.96	1.15272	C9H15N3O4	35.0145
535.184	17.3862	2-amino-5-(3-(2-amino-1-(2-(benzylamino)-2-oxoethyl)-1H-imidazol-5-ylthio)-1-(carboxymethylamino)-1-oxopropan-2-ylamino)-5-oxopentanoic acid	382.17	73954.8	100		153.014
535.184	17.3862		259.208	63735.7	86.182		275.975
535.184	17.3862		90.0506	61928.8	83.7387	C4H10S	445.133	C18H19N7O7
535.184	17.3862		236.202	45120.4	61.0107		298.982
535.184	17.3862		406.202	40305	54.4996	C23H26N4O3	128.982
535.184	17.3862		83.0401	34268.9	46.3376		452.144
535.184	17.3862		129.057	32848.6	44.4172	C9H7N	406.127	C20H22O9
535.184	17.3862		267.728	27125.8	36.6789		267.456
535.184	17.3862		262.119	22991.3	31.0883	C15H18O4	273.065	C14H11NO5
535.184	17.3862		383.159	12405.3	16.7741	C19H21N5O4	152.025	C3H8N2O3S
535.184	17.3862		299.106	11771.7	15.9174	C11H17N5O3S	236.078	C11H12N2O4
535.184	17.3862		184.577	9906.43	13.3952		350.607
535.184	17.3862		407.198	9006.7	12.1787		127.986
535.184	17.3862		75.034	8167.59	11.044	C2H5NO2	460.15	C22H24N2O9
535.184	17.3862		230.143	7339.03	9.92368	C14H18N2O	305.041	C9H12N3O7P
535.184	17.3862		397.177	6609.93	8.9378		138.007	C3H7O4P
535.184	17.3862		213.183	6486.6	8.77103		322.001
535.184	17.3862		256.095	5431.57	7.34445	C12H16O6	279.089	C9H17N3O5S
535.184	17.3862		260.104	5036.91	6.81079	C15H16O4	275.08	C7H13N7O3S
535.184	17.3862		303.147	4572.9	6.18337	C17H21NO4	232.037	C12H8O5
535.184	17.3862		155.027	4567.12	6.17556	C5H11NCl2	380.157	C14H28N4O4S2
535.184	17.3862		207.453	4325.75	5.84918		327.731
535.184	17.3862		205.563	4244.84	5.73978		329.621
535.184	17.3862		91.054	3821.01	5.16669		444.13
535.184	17.3862		214.079	3447.82	4.66207	C9H14N2O2S	321.105	C13H23NO4S2
535.184	17.3862		107.079	3392.95	4.58787		428.105		amine_
535.184	17.3862		263.121	3337.89	4.51342	C11H21NO4S	272.063
535.184	17.3862		182.554	2625.74	3.55047		352.63
535.184	17.3862		384.151	2391.96	3.23435		151.033
535.184	17.3862		408.197	2182.33	2.9509		126.987
535.184	17.3862		428.167	2163.32	2.9252	C20H28O10	107.017		amine_
535.184	17.3862		185.079	2161.06	2.92214	C7H11N3O3	350.105	C15H18N4O4S
535.184	17.3862		210.083	2042.47	2.76178		325.101	C11H19NO10
535.184	17.3862		398.175	2032.95	2.74891	C24H22N4O2	137.009
535.184	17.3862		472.226	1892.68	2.55923	C30H32O5	62.9576
535.184	17.3862		198.299	1837.6	2.48476		336.885
535.184	17.3862		130.192	1786	2.41499		404.992
535.184	17.3862		268.617	1683.75	2.27673		266.567
535.184	17.3862		237.098	1631.82	2.20651		298.086	C17H14O5
535.184	17.3862		222.102	1630.29	2.20443	C11H14N2O3	313.082	C11H15N5O4S
535.184	17.3862		154.086	1575.44	2.13027		381.098
535.184	17.3862		101.052	1521.55	2.0574		434.132		hydroxy_
535.184	17.3862		172.057	1477.58	1.99794		363.127
535.184	17.3862		279.105	1394.69	1.88587	C9H17N3O7	256.079	C13H12N4S
535.184	17.3862		144.063	1331.49	1.80042	C7H12OS	391.121
535.184	17.3862		84.0434	1223.86	1.65488	C2H4N4	451.141	C20H25N3O7S
535.184	17.3862		300.107	1187.96	1.60633		235.077
535.184	17.3862		221.093	1103.89	1.49266	C9H11N5O2	314.091	C17H18N2S2
535.184	17.3862		187.063	1039.5	1.40559	C11H9NO2	348.121	C11H20N6O5S
535.184	17.3862		304.152	972.66	1.31521		231.032
535.184	17.3862		250.103	963.417	1.30271		285.081
535.184	17.3862		141.052	823.022	1.11287	C5H7N3O2	394.132	C17H22N4O5S
535.184	17.3862		411.14	816.678	1.10429	C22H22FN3O2S	124.044
535.184	17.3969	2-amino-5-(3-(2-amino-1-(2-(benzylamino)-2-oxoethyl)-1H-imidazol-5-ylthio)-1-(carboxymethylamino)-1-oxopropan-2-ylamino)-5-oxopentanoic acid	262.124	53382.8	100		273.06
535.184	17.3969		406.202	18402.5	34.4727	C23H26N4O3	128.982
535.184	17.3969		535.286	17597.8	32.9653		-0.101816
535.184	17.3969		299.106	7065.05	13.2347	C11H17N5O3S	236.078	C11H12N2O4
535.184	17.3969		263.122	6379.8	11.951	C11H21NO4S	272.062
535.184	17.3969		230.129	4907.12	9.19232	C15H18O2	305.055	C7H11N7O5S
535.184	17.3969		536.282	4870.52	9.12376	C22H36N10O6	-1.09831
535.184	17.3969		407.198	3465.2	6.49123		127.987
535.184	17.3969		155.026	3377.02	6.32605	C5H11NCl2	380.158	C14H28N4O4S2
535.184	17.3969		260.098	929.071	1.74039	C10H16N2O6	275.086	C12H13N5OS
535.184	17.3969		331.152	921.112	1.72548		204.032	C12H9OCl
535.184	17.3969		144.063	864.161	1.6188	C7H12OS	391.121
535.184	17.3969		428.18	659.309	1.23506	C20H24N6O5	107.004	C2H5NO2S
535.184	17.3969		154.086	606.297	1.13575		381.098
535.184	17.3969		472.226	589.253	1.10383	C30H32O5	62.9579
535.184	17.3969		303.147	569.472	1.06677	C17H21NO4	232.037	C12H8O5
535.184	17.3969		518.246	543.599	1.0183	C19H34N8O9	16.9377
429.157	20.6127	2-amino-3-(4-(2-amino-1-(2-(benzylamino)-2-oxoethyl)-1H-imidazol-4-ylthio)-1-methyl-1H-imidazol-5-yl)propanoic acid	90.0506	90735	100	C4H10S	339.107	C14H17N3O7
429.157	20.6127		339.163	84329.1	92.94		89.9946	C2H2O4
429.157	20.6127		214.582	51311	56.5504		214.575
429.157	20.6127		126.035	24866.8	27.4059		303.123
429.157	20.6127		229.134	19765.9	21.7842		200.023	C9H9O3Cl
429.157	20.6127		167.084	18364.8	20.24		262.073
429.157	20.6127		191.674	14446.9	15.9221		237.483
429.157	20.6127		215.174	12585.5	13.8706		213.984
429.157	20.6127		340.145	11424.7	12.5913		89.012	C2H3NO3
429.157	20.6127		172.057	10170.6	11.2092		257.1	C10H15N3O5
429.157	20.6127		161.055	9206.67	10.1468		268.102	C16H16N2S
429.157	20.6127		322.126	8525.26	9.39578		107.031
429.157	20.6127		138.038	7321.63	8.06925		291.119
429.157	20.6127		91.0535	6816.72	7.51278		338.104
429.157	20.6127		140.079	6704.17	7.38873		289.078	C11H15NO8	hydroxy_
429.157	20.6127		230.14	5768.76	6.35782		199.017
429.157	20.6127		169.099	4901.47	5.40196		260.059
429.157	20.6127		123.057	4778.02	5.26591		306.1	C10H18N4O5S
429.157	20.6127		122.068	4683.34	5.16156		307.089	C15H17NO4S
429.157	20.6127		199.061	4269.06	4.70497	C7H9N3O4	230.096	C14H14O3
429.157	20.6127		107.079	4220.9	4.6519		322.078		amine_
429.157	20.6127		201.108	3687.38	4.0639		228.049	C5H13N2O6P
429.157	20.6127		200.066	3611.01	3.97973		229.091
429.157	20.6127		83.0509	3596.12	3.96332		346.106	C18H18O7
429.157	20.6127		154.052	3581.3	3.94699		275.105
429.157	20.6127		261.109	3056.16	3.36823		168.048
429.157	20.6127		293.138	2946.27	3.24712	C14H19N3O4	136.019	C4H8O3S
429.157	20.6127		341.144	2527.95	2.78608		88.0127
429.157	20.6127		155.01	2430.98	2.67921		274.147
429.157	20.6127		356.182	2233.01	2.46102		72.9752
429.157	20.6127		206.084	2063.18	2.27386		223.073
429.157	20.6127		294.117	1599.3	1.76261		135.041
429.157	20.6127		127.041	1500.96	1.65422		302.116	C17H18O5	acid_
429.157	20.6127		146.069	1205.76	1.32888	C5H10N2O3	283.088
429.157	20.6127		209.09	1126.03	1.241	C8H11N5O2	220.067	C7H12N2O6
429.157	20.6127		295.161	1044.88	1.15158		133.996
429.157	20.6127		168.084	1042.37	1.14881		261.074	C12H11N3O4
429.157	20.6127		161.556	1031.58	1.13692		267.601
429.157	20.6127		323.13	1029.92	1.13509		106.027	C3H6O4
429.157	20.6127		228.119	936.752	1.0324		201.038
429.157	20.6127		118.072	936.465	1.03209	C4H10N2O2	311.085
429.157	20.6127		153.032	921.583	1.01569		276.125
429.157	20.6267	2-amino-3-(4-(2-amino-1-(2-(benzylamino)-2-oxoethyl)-1H-imidazol-4-ylthio)-1-methyl-1H-imidazol-5-yl)propanoic acid	429.23	22235.2	100		-0.0722368
429.157	20.6267		262.119	7151.14	32.1614	C15H18O4	167.039	C8H9NOS
429.157	20.6267		430.23	5320.27	23.9273	C16H30N8O6	-1.07221
429.157	20.6267		230.14	5022.35	22.5874	C14H18N2O	199.017
429.157	20.6267		169.101	3958.74	17.8039		260.056
429.157	20.6267		167.084	3710.02	16.6854		262.073
429.157	20.6267		322.126	2012.79	9.05229		107.031
429.157	20.6267		263.122	791.306	3.5588		166.036	C7H6N2O3
429.157	20.6267		231.142	670.295	3.01457		198.015	C8H6O6
429.157	20.6267		199.061	565.769	2.54447	C7H9N3O4	230.096	C14H14O3
429.157	20.6267		355.184	525.273	2.36235	C15H25N5O5	73.9733
429.157	20.6267		225.964	491.786	2.21175		203.193
429.157	20.6267		384.186	434.903	1.95592		44.9719
429.157	20.6267		126.031	422.825	1.9016	C6H6O3	303.126	C12H21N3O4S
429.157	20.6267		157.97	398.873	1.79388		271.188
429.157	20.6267		260.099	351.295	1.57991	C10H16N2O6	169.059
429.157	20.6267		66.516	306.505	1.37847		362.641
429.157	20.6267		78.2376	290.735	1.30755		350.92
429.157	20.6267		410.37	281.27	1.26498		18.7874
429.157	20.6267		69.8423	276.444	1.24327		359.315
429.157	20.6267		151.619	274.607	1.23501		277.538
429.157	20.6267		433.306	263.955	1.1871		-4.14882
429.157	20.6267		300.202	253.355	1.13943		128.955
429.157	20.6267		150.732	241.672	1.08689		278.426
429.157	20.6267		365.058	241.384	1.0856		64.0992
429.157	20.6267		74.8	240.85	1.08319		354.357
429.157	20.6267		176.109	238.507	1.07265		253.048
429.157	20.6267		102.35	237.857	1.06973		326.807
429.157	20.6267		80.5344	233.722	1.05114		348.623
429.157	20.6267		79.887	232.719	1.04663		349.27
429.157	20.6267		181.286	229.288	1.0312		247.871
429.157	20.6267		120.398	227.919	1.02504		308.759
429.157	20.6267		59.6049	226.889	1.02041		369.553
429.157	20.6267		323.121	226.082	1.01678	C13H17N5O5	106.036
429.157	20.6267		105.73	223.468	1.00502		323.428
429.157	20.6267		200.041	223.399	1.00471	C11H8N2S	229.117
949.388	28.6113	2-amino-4-{[2-amino-25-(4-amino-4-carboxybutanamido)-3-[(benzylcarbamoyl)methyl]-7,10,21,24-tetraoxo-3H,5H,6H,7H,8H,9H,10H,11H,12H,13H,14H,15H,16H,17H,18H,19H,20H,21H,22H,23H,24H,25H,26H-imidazo[4,5-b]1,4-dithia-8,11,15,20,23-pentaazacyclohexacosan-6-yl]carbamoyl}butanoic acid	345.882	1124.07	100		603.507		691.763
949.388	28.6113		129.049	979.406	87.1301		820.339
949.388	28.6113		83.2227	562.172	50.0121		866.165
949.388	28.6113		90.049	367.532	32.6965	C4H10S	859.339
949.388	28.6113		227.049	322.519	28.692		722.34
949.388	28.6113		89.5181	316.309	28.1395		859.87
949.388	28.6113		378.714	313.327	27.8742		570.675
949.388	28.6113		749.036	302.786	26.9365		200.352
949.388	28.6113		101.029	301.264	26.8011		848.359
949.388	28.6113		72.5231	278.134	24.7435		876.865
949.388	28.6113		486.564	274.288	24.4013		462.824
949.388	28.6113		589.673	270.707	24.0827		359.715
949.388	28.6113		67.1123	249.058	22.1567		882.276
949.388	28.6113		77.8522	248.81	22.1347		871.536
949.388	28.6113		133.966	247.808	22.0456		815.422
949.388	28.6113		779.985	245.268	21.8195		169.403
949.388	28.6113		69.0035	244.457	21.7474		880.385
949.388	28.6113		755.883	243.638	21.6746		193.506
949.388	28.6113		80.5119	241.408	21.4762		868.876
949.388	28.6113		102.357	239.067	21.2679		847.031
949.388	28.6113		121.103	238.407	21.2092		828.286
949.388	28.6113		913.68	238.145	21.1859		35.7079
949.388	28.6113		69.6446	227.251	20.2167		879.744
949.388	28.6113		192.154	227.158	20.2084	C13H20O	757.234
949.388	28.6113		112.861	226.374	20.1388		836.528	C41H76N2O15
949.388	28.6113		74.0445	224.368	19.9603	C2H6N2O	875.344
949.388	28.6113		132.402	221.992	19.7489		816.986
949.388	28.6113		500.508	219.362	19.515		448.88
949.388	28.6113		330.668	218.884	19.4724		618.72
949.388	28.6113		60.7177	217.452	19.345		888.67
949.388	28.6113		122.582	217.437	19.3437		826.806
949.388	28.6113		94.9309	214.967	19.1239		854.457
949.388	28.6113		79.7871	214.03	19.0405		869.601
949.388	28.6113		87.1821	212.93	18.9428		862.206
949.388	28.6113		118.977	208.989	18.5922		830.411
949.388	28.6113		54.4353	206.728	18.391		894.953
949.388	28.6113		107.798	204.308	18.1757		841.59
949.388	28.6113		75.8269	200.429	17.8307		873.561
230.115	10.4464		230.136	106739	100		-0.0203915
230.115	10.4464		231.14	11699.7	10.961		-1.02485
230.115	10.4464		205.454	2208.71	2.06926		24.6612
230.115	10.4464		125.711	1524.19	1.42796		104.405
230.115	10.4464		63.1246	1384.88	1.29744		166.991
230.115	10.4464		122.923	1369.85	1.28336		107.192
230.115	10.4464		162.721	1254.67	1.17545		67.3944
230.115	10.4464		140.548	1245.4	1.16677		89.5675
230.115	10.4464		169.376	1225.13	1.14778		60.7398
230.115	10.4464		128.631	1213.87	1.13723		101.485
230.115	10.4464		234.664	1175.91	1.10167		-4.54839
230.115	10.4464		141.18	1171.69	1.09772		88.9351
230.115	10.4464		151.4	1164.15	1.09066		78.715
230.115	10.4464		93.1318	1147.25	1.07482		136.984
230.115	10.4464		65.1775	1145.17	1.07287		164.938
230.115	10.4464		98.7331	1088.05	1.01936		131.382
230.115	10.4464		61.435	1083.48	1.01508		168.68
230.115	10.4464		84.8128	1071.93	1.00426		145.303
246.11	10.4997		246.136	9841.06	100	C14H18N2O2	-0.0257492
246.11	10.4997		56.975	2514.28	25.5489		189.135
246.11	10.4997		131.852	2403.56	24.4238		114.258
246.11	10.4997		78.4295	2292.93	23.2996		167.681
246.11	10.4997		58.399	2269.29	23.0594		187.711
246.11	10.4997		259.591	1940.36	19.717		-13.4809
246.11	10.4997		134.61	1677.12	17.0421		111.5
246.11	10.4997		101.987	1400.12	14.2274		144.124
246.11	10.4997		95.7508	1360.37	13.8234		150.359
246.11	10.4997		168.108	1265.63	12.8607		78.0021
246.11	10.4997		59.4266	1248.95	12.6913		186.684
246.11	10.4997		70.5663	1248.78	12.6895		175.544
246.11	10.4997		84.7353	1230.47	12.5034		161.375
246.11	10.4997		85.7768	1225.68	12.4548		160.333
246.11	10.4997		247.138	1205.04	12.245		-1.02764
246.11	10.4997		140.133	1178.06	11.9708		105.978
246.11	10.4997		149.692	1177.52	11.9654		96.4181
246.11	10.4997		91.8646	1177.49	11.9651		154.246
246.11	10.4997		89.1829	1168.12	11.8699		156.927
246.11	10.4997		102.999	1154.19	11.7283		143.111
246.11	10.4997		87.6939	1152.9	11.7152		158.416
246.11	10.4997		53.8326	1121.22	11.3933		192.278
246.11	10.4997		148.086	1116.15	11.3418	C5H12N2O3	98.0246
246.11	10.4997		146.569	1105.99	11.2386		99.5414
246.11	10.4997		55.7266	1092.42	11.1006		190.384
246.11	10.4997		227.378	1069.36	10.8663		18.7324
246.11	10.4997		90.7146	1062.77	10.7993		155.396

## Sheet: shared fragments_50uM
Columns: Proposed structures and theoretical masses corresponding to metabolites whith collected MSMS data from 50 µM Bzn treated samples.
Rows: All peaks that were found at least in two different MSMS spectra are included in the table. When possible peaks have proposed structures or formula with a 300 ppm mass error allowed. The numbers represent detected m/z values corrected for proton gain or loss.
Green boxes: indicate that the fragment peak was detected in the metabolite´s spectra corresponding to that column.
		Metabolites
		Benznidazole	2-(2-amino-1H-imidazol-1-yl)-N-benzylacetamide	N-benzyl-2-(2-(hydroxyamino)-1H-imidazol-1-yl)acetamide or 2-(2-amino-5-hydroxy-1H-imidazol-1-yl)-N-benzylacetamide	2-(2-amino-4,5-dihydroxy-4,5-dihydroimidazol-1-yl)-N-benzylacetamide	2-(2-amino-5-hydroxy-4-methoxy-4,5-dihydroimidazol-1-yl)-N-benzylacetamide	2-(2-amino-4,5-dimethoxy-4,5-dihydroimidazol-1-yl)-N-benzylacetamide	N-benzyl-2-guanidinoacetamide	2-amino-N-benzylacetamide	2-amino-3-(4-(2-amino-1-(2-(benzylamino)-2-oxoethyl)-1H-imidazol-4-ylthio)-1-methyl-1H-imidazol-5-yl)propanoic acid	2-amino-5-(3-(2-amino-1-(2-(benzylamino)-2-oxoethyl)-1H-imidazol-5-ylthio)-1-(carboxymethylamino)-1-oxopropan-2-ylamino)-5-oxopentanoic acid	2-amino-4-{[2-amino-25-(4-amino-4-carboxybutanamido)-3-[(benzylcarbamoyl)methyl]-7,10,21,24-tetraoxo-3H,5H,6H,7H,8H,9H,10H,11H,12H,13H,14H,15H,16H,17H,18H,19H,20H,21H,22H,23H,24H,25H,26H-imidazo[4,5-b]1,4-dithia-8,11,15,20,23-pentaazacyclohexacosan-6-yl]carbamoyl}butanoic acid	1-(2-amino-1-(2-(benzylamino)-2-oxoethyl)-1H-imidazol-4-yl)-5-oxopyrrolidine-2-carboxylic acid
		260.091	230.117	246.112	264.12	278.138	292.154	206.117	164.095	429.158	535.185	949.39	357.142
Shared peaks (with proposed fragment structures)	90.0505
	119.073
	107.073
	83.0401
	206.138
	99.0485
	246.142
	139.048
	262.118
	155.026
	129.049
	189.106
	260.16
	230.129
	228.1195 (C12H12N4O)
	123.0515 (C5H5N3O)
	123.087
	85.0825 (C5H11N)
	229.127
